# Supplementary material for: Development of an Ontology for Periodontitis
Source: J Biomed Semantics. 2015 Jul 1;6:30. doi: 10.1186/s13326-015-0028-y (PMC4488034; doi:10.1186/s13326-015-0028-y)
Supplement: Additional file 4: — PeriO in OBO format version 2.3-beta 5. [file 13326_2015_28_MOESM4_ESM.zip]

format-version: 1.2
date: 17:12:2014 16:10
saved-by: Takako
auto-generated-by: OBO-Edit 2.3
default-namespace: file:C:/Users/Takako/Desktop/PeriO.obo

[Term]
id: BFO:0000001
name: entity

[Term]
id: BFO:0000002
name: continuant
is_a: BFO:0000001 ! entity

[Term]
id: BFO:0000003
name: occurrent
is_a: BFO:0000001 ! entity

[Term]
id: BFO:0000004
name: independent continuant
is_a: BFO:0000002 ! continuant
created_by: Takako
creation_date: 2014-11-03T17:15:28Z

[Term]
id: BFO:0000015
name: process
is_a: BFO:0000003 ! occurrent

[Term]
id: BFO:0000016
name: disposition
is_a: BFO:0000017 ! realizable entity
created_by: Takako
creation_date: 2014-11-03T17:19:51Z

[Term]
id: BFO:0000017
name: realizable entity
is_a: BFO:0000020 ! specifically dependent continuant
created_by: Takako
creation_date: 2014-11-03T17:19:32Z

[Term]
id: BFO:0000020
name: specifically dependent continuant
is_a: BFO:0000002 ! continuant
created_by: Takako
creation_date: 2014-11-03T17:16:01Z

[Term]
id: BFO:0000027
name: object aggregate
is_a: BFO:0000040 ! material entity
created_by: Takako
creation_date: 2014-11-03T17:17:15Z

[Term]
id: BFO:0000030
name: object
is_a: BFO:0000040 ! material entity
created_by: Takako
creation_date: 2014-11-03T17:17:06Z

[Term]
id: BFO:0000040
name: material entity
is_a: BFO:0000004 ! independent continuant
created_by: Takako
creation_date: 2014-11-03T17:16:52Z

[Term]
id: GO:0002232
name: leukocyte chemotaxis involved in inflammatory response
xref: PubMed:11887456
xref: PubMed:12593599
xref: PubMed:14971254
xref: PubMed:9085221
xref: PubMed:9655015
xref: PubMed:9844364
relationship: RO:0000003 GO:0006897 ! 2-1 endocytosis

[Term]
id: GO:0006897
name: 2-1 endocytosis
xref: PubMed:19453857
xref: PubMed:22142957
xref: PubMed:22898394
xref: PubMed:23075094
relationship: RO:0000003 ID:0000018 ! 2 inflammation in gingiva
created_by: Asami Suzuki
creation_date: 2013-08-09T03:47:57Z

[Term]
id: GO:0006909
name: phagocytosis
xref: PubMed:11411072
xref: PubMed:16277590
xref: PubMed:16874051
xref: PubMed:19654249
relationship: RO:0000003 GO:0006897 ! 2-1 endocytosis
relationship: RO:0000019 ID:0000018 ! 2 inflammation in gingiva

[Term]
id: GO:0030316
name: 4-2 osteoclast differentiation
synonym: "differentiation of periosteal osteoclast" NARROW []
xref: PubMed:10471155
xref: PubMed:11379890
xref: PubMed:12469211
xref: PubMed:12787563
xref: PubMed:12828654
xref: PubMed:15375775
xref: PubMed:15618171
xref: PubMed:15693607
xref: PubMed:16920972
xref: PubMed:16936272
xref: PubMed:16953816
xref: PubMed:17321485
xref: PubMed:17550374
xref: PubMed:18240539
xref: PubMed:18307044
xref: PubMed:18435789
xref: PubMed:18538847
xref: PubMed:18717779
xref: PubMed:19573041
xref: PubMed:20337895
xref: PubMed:20412788
xref: PubMed:21433061
xref: PubMed:22900632
xref: PubMed:23573141
xref: PubMed:24004059
relationship: RO:0000003 GO:0045453 ! 4 bone resorption
created_by: Administrator
creation_date: 2012-01-08T06:16:30Z

[Term]
id: GO:0035635
name: 3 entry of bacterium into host cell
relationship: RO:0000003 ID:0000000 ! molecular pathogenesis of periodontitis
creation_date: 2014-04-11T16:45:10Z

[Term]
id: GO:0044399
name: 1 multi-species biofilm formation
xref: PubMed:11471973
xref: PubMed:11887455
xref: PubMed:12494702
xref: PubMed:12974527
xref: PubMed:16247514
xref: PubMed:16277573
xref: PubMed:16930309
xref: PubMed:16968383
xref: PubMed:17271874
xref: PubMed:17272883
xref: PubMed:17850455
xref: PubMed:18663617
xref: PubMed:18698626
xref: PubMed:19127823
xref: PubMed:20017794
xref: PubMed:20155438
xref: PubMed:20639510
xref: PubMed:20646235
xref: PubMed:20940357
xref: PubMed:20943032
xref: PubMed:21220789
xref: PubMed:21248364
xref: PubMed:21407157
xref: PubMed:22025518
xref: PubMed:22230462
xref: PubMed:22530835
xref: PubMed:22547549
xref: PubMed:23565326
xref: PubMed:23794624
xref: PubMed:24209597
xref: PubMed:7706534
xref: PubMed:9395117
xref: PubMed:9567973
relationship: RO:0000003 ID:0000000 ! molecular pathogenesis of periodontitis
created_by: Administrator
creation_date: 2012-01-19T05:16:05Z

[Term]
id: GO:0045453
name: 4 bone resorption
synonym: "destruction of hard tissue in periodontitis" BROAD []
xref: PubMed:10223398
xref: PubMed:10397178
xref: PubMed:10612916
xref: PubMed:10995794
xref: PubMed:11276869
xref: PubMed:12756291
xref: PubMed:12907693
xref: PubMed:1351883
xref: PubMed:1383501
xref: PubMed:15088884
xref: PubMed:15500182
xref: PubMed:15618171
xref: PubMed:15645885
xref: PubMed:16373400
xref: PubMed:16465039
xref: PubMed:16700737
xref: PubMed:16953816
xref: PubMed:17032122
xref: PubMed:17076612
xref: PubMed:17942658
xref: PubMed:18230539
xref: PubMed:18240539
xref: PubMed:18672990
xref: PubMed:18717779
xref: PubMed:1941497
xref: PubMed:20348487
xref: PubMed:20446027
xref: PubMed:2045580
xref: PubMed:21059869
xref: PubMed:21417586
xref: PubMed:22092994
xref: PubMed:22845614
xref: PubMed:23468073
xref: PubMed:23784124
xref: PubMed:24004056
xref: PubMed:3054045
xref: PubMed:7800381
xref: PubMed:7823273
xref: PubMed:8144732
xref: PubMed:8263720
xref: PubMed:8315570
xref: PubMed:8436636
xref: PubMed:8655777
xref: PubMed:8705835
xref: PubMed:9062856
xref: PubMed:9297576
xref: PubMed:9409461
xref: PubMed:9551997
xref: PubMed:9586458
xref: PubMed:9736372
xref: PubMed:9823133
xref: PubMed:9926773
relationship: RO:0000003 ID:0000000 ! molecular pathogenesis of periodontitis
created_by: Administrator
creation_date: 2012-01-08T06:09:44Z

[Term]
id: GO:0050817
name: coagulation
xref: PubMed:10849771
xref: PubMed:11276866
xref: PubMed:16686925
xref: PubMed:7528372
xref: PubMed:9085221
relationship: RO:0000003 GO:0006897 ! 2-1 endocytosis

[Term]
id: GO:0072674
name: multinuclear osteoclast differentiation
synonym: "maturation of osteoclast" RELATED []
relationship: RO:0000003 GO:0030316 ! 4-2 osteoclast differentiation
created_by: Administrator
creation_date: 2012-01-08T06:18:08Z

[Term]
id: ID:0000000
name: molecular pathogenesis of periodontitis
xref: PubMed:11471973
xref: PubMed:11887455
xref: PubMed:12494702
xref: PubMed:12974527
xref: PubMed:16247514
xref: PubMed:16277573
xref: PubMed:16968383
xref: PubMed:17272874
xref: PubMed:17850455
xref: PubMed:18663617
xref: PubMed:19127823
xref: PubMed:20017794
xref: PubMed:20155438
xref: PubMed:20639510
xref: PubMed:20646235
xref: PubMed:20943032
xref: PubMed:21248364
xref: PubMed:22230462
xref: PubMed:22530835
xref: PubMed:7706534
xref: PubMed:9395117
xref: PubMed:9567973
is_a: OGMS:0000060 ! bodily process
created_by: Administrator
creation_date: 2012-01-08T05:32:46Z

[Term]
id: ID:0000002
name: local inflammatory response
xref: PubMed:11928825
xref: PubMed:7528372
is_a: PD:0000534 ! inflammation
created_by: Administrator
creation_date: 2012-01-08T05:40:20Z

[Term]
id: ID:0000003
name: increased RANKL/OPG ratio
relationship: RO:0000003 ID:0000067 ! 4-5 destruction of alveolar bone
created_by: Administrator
creation_date: 2012-01-08T05:46:21Z

[Term]
id: ID:0000004
name: decreased RANKL/OPG ratio
relationship: RO:0000003 PD:0000520 ! 3-3 bone remodeling
relationship: RO:0000003 PD:0000521 ! 3-1 bone formation
relationship: RO:0000003 PD:0000548 ! 3-4 clinical treatment
created_by: Administrator
creation_date: 2012-01-08T05:47:33Z

[Term]
id: ID:0000005
name: osteoimmunology
synonym: "crosstalk between immune system and muskoskeletal system" EXACT []
xref: PubMed:20714814
relationship: RO:0000003 ID:0000008 ! 3-2 bone homeostasis
relationship: RO:0000003 PD:0000520 ! 3-3 bone remodeling
relationship: RO:0000003 PD:0000521 ! 3-1 bone formation
relationship: RO:0000003 PD:0000548 ! 3-4 clinical treatment
created_by: Administrator
creation_date: 2012-01-08T05:49:03Z

[Term]
id: ID:0000007
name: keep balance between bone resorption and bone formation
relationship: RO:0000003 ID:0000008 ! 3-2 bone homeostasis
created_by: Administrator
creation_date: 2012-01-08T05:56:54Z

[Term]
id: ID:0000008
name: 3-2 bone homeostasis
xref: PubMed:17982093
xref: PubMed:21047508
xref: PubMed:21332475
xref: PubMed:21348872
xref: PubMed:22036469
xref: PubMed:22082370
xref: PubMed:22220370
xref: PubMed:22377703
xref: PubMed:22485170
xref: PubMed:22545184
xref: PubMed:22839695
xref: PubMed:22899931
xref: PubMed:23133617
xref: PubMed:23229255
xref: PubMed:23240950
xref: PubMed:23241890
xref: PubMed:23317150
xref: PubMed:23586845
xref: PubMed:23686427
xref: PubMed:23836152
xref: PubMed:23931062
xref: XX:<new xref>
relationship: RO:0000003 ID:0000049 ! 3 medical treatment for pathological bone loss
created_by: Administrator
creation_date: 2012-01-08T05:57:38Z

[Term]
id: ID:0000010
name: inhibition of osteoclastgenesis
relationship: RO:0000003 PD:0000521 ! 3-1 bone formation
relationship: RO:0000003 PD:0000548 ! 3-4 clinical treatment
created_by: Administrator
creation_date: 2012-01-08T06:01:04Z

[Term]
id: ID:0000011
name: maintenance of calcium metabolism in bone
relationship: RO:0000003 ID:0000008 ! 3-2 bone homeostasis
relationship: RO:0000003 PD:0000520 ! 3-3 bone remodeling
relationship: RO:0000003 PD:0000521 ! 3-1 bone formation
relationship: RO:0000003 PD:0000548 ! 3-4 clinical treatment
created_by: Administrator
creation_date: 2012-01-08T06:01:48Z

[Term]
id: ID:0000012
name: maintenance of structural integrity of bone
relationship: RO:0000003 ID:0000008 ! 3-2 bone homeostasis
relationship: RO:0000003 PD:0000520 ! 3-3 bone remodeling
relationship: RO:0000003 PD:0000548 ! 3-4 clinical treatment
created_by: Administrator
creation_date: 2012-01-08T06:02:24Z

[Term]
id: ID:0000013
name: osteopetrosis
relationship: RO:0000003 PD:0000521 ! 3-1 bone formation
created_by: Administrator
creation_date: 2012-01-08T06:03:56Z

[Term]
id: ID:0000014
name: osteoporosis
relationship: RO:0000019 GO:0045453 ! 4 bone resorption
created_by: Administrator
creation_date: 2012-01-08T06:04:29Z

[Term]
id: ID:0000016
name: 3-1-3 response to microbial residents of subgingival biofilm
xref: PubMed:16979483
xref: PubMed:18080679
relationship: RO:0000003 ID:0000093 ! 3-1 invasion of bacteria to soft tissue
created_by: Administrator
creation_date: 2012-01-09T12:11:08Z

[Term]
id: ID:0000018
name: 2 inflammation in gingiva
alt_id: ID:0000290
synonym: "connective tissue growth factor" EXACT []
synonym: "destruction of soft tissue in periodontitis" BROAD []
synonym: "inflammation in connective tissue" BROAD []
xref: PubMed:8263720
relationship: RO:0000003 ID:0000000 ! molecular pathogenesis of periodontitis
created_by: Administrator
creation_date: 2012-01-08T06:09:18Z

[Term]
id: ID:0000020
name: increase of concentration of inflammatory mediators in gingival tissue
relationship: RO:0000003 ID:0000037 ! 2-4 production of cytokines and inflammatory mediators
created_by: Administrator
creation_date: 2012-01-08T06:10:48Z

[Term]
id: ID:0000021
name: penetration of inflammatory mediators into gingival tissue
synonym: "propagation of inflammation into gingival tissue" EXACT []
relationship: RO:0000003 ID:0000066 ! 2-3 destruction of connective tissue
created_by: Administrator
creation_date: 2012-01-08T06:11:28Z

[Term]
id: ID:0000023
name: increased expression of RANKL
relationship: RO:0000003 ID:0000037 ! 2-4 production of cytokines and inflammatory mediators
created_by: Administrator
creation_date: 2012-01-08T06:14:02Z

[Term]
id: ID:0000024
name: increased expression of RANKL on osteoblast
xref: PubMed:15615109
xref: PubMed:15615499
xref: PubMed:15785827
xref: PubMed:16188625
xref: PubMed:16216218
xref: PubMed:16980902
xref: PubMed:17029071
xref: PubMed:17229020
xref: PubMed:17604458
xref: PubMed:18424254
xref: PubMed:18751821
xref: PubMed:19567997
xref: PubMed:19753545
xref: PubMed:19783592
xref: PubMed:20035439
xref: PubMed:20600307
xref: PubMed:20601294
xref: PubMed:21188536
xref: PubMed:21532117
xref: PubMed:21946081
is_a: ID:0000064 ! increased expression of RANKL on osteogenic cell
created_by: Administrator
creation_date: 2012-01-08T06:14:40Z

[Term]
id: ID:0000025
name: increased expression of RANKL on B lymphocyte
xref: PubMed:11071528
xref: PubMed:11471190
xref: PubMed:12413530
xref: PubMed:15201612
xref: PubMed:16313346
xref: PubMed:16313351
xref: PubMed:16443545
xref: PubMed:16544924
xref: PubMed:17684931
xref: PubMed:17966391
xref: PubMed:19076348
xref: PubMed:20571772
xref: PubMed:20601290
xref: PubMed:21659611
xref: PubMed:21664239
xref: PubMed:22200633
xref: PubMed:22465238
is_a: ID:0000063 ! increased expression of RANKL on immune cell
created_by: Administrator
creation_date: 2012-01-08T06:15:21Z

[Term]
id: ID:0000026
name: increased expression of RANKL on T lymphocyte
xref: PubMed:13613349
xref: PubMed:15799400
xref: PubMed:15799623
xref: PubMed:15966905
xref: PubMed:15971575
xref: PubMed:16164207
xref: PubMed:16239393
xref: PubMed:16277573
xref: PubMed:16279713
xref: PubMed:16279714
xref: PubMed:16313351
xref: PubMed:16313353
xref: PubMed:16443545
xref: PubMed:16798857
xref: PubMed:16831929
xref: PubMed:16838644
xref: PubMed:17038478
xref: PubMed:17191007
xref: PubMed:17288976
xref: PubMed:17332701
xref: PubMed:17404476
xref: PubMed:17502360
xref: PubMed:17539723
xref: PubMed:17850447
xref: PubMed:17920324
xref: PubMed:17934095
xref: PubMed:18159907
xref: PubMed:18410741
xref: PubMed:18802341
xref: PubMed:19102210
xref: PubMed:19105984
xref: PubMed:19117532
xref: PubMed:19432129
xref: PubMed:19569561
xref: PubMed:19571503
xref: PubMed:19585227
xref: PubMed:19717225
xref: PubMed:20222867
xref: PubMed:20571772
xref: PubMed:20714814
xref: PubMed:21081190
xref: PubMed:21225533
xref: PubMed:21814017
xref: PubMed:21814022
xref: PubMed:22068034
xref: PubMed:22133829
xref: PubMed:22298070
is_a: ID:0000063 ! increased expression of RANKL on immune cell
created_by: Administrator
creation_date: 2012-01-08T06:15:42Z

[Term]
id: ID:0000027
name: increased expression of RANKL on muskoskeletal cell
xref: PubMed:20704814
relationship: RO:0000003 ID:0000023 ! increased expression of RANKL
created_by: Administrator
creation_date: 2012-01-08T06:15:59Z

[Term]
id: ID:0000029
name: differentiation of preosteoclast
relationship: RO:0000003 GO:0030316 ! 4-2 osteoclast differentiation
created_by: Administrator
creation_date: 2012-01-08T06:17:30Z

[Term]
id: ID:0000032
name: erosion of bone
xref: PubMed:14882665
xref: PubMed:7597416
relationship: RO:0000003 ID:0000067 ! 4-5 destruction of alveolar bone
created_by: Administrator
creation_date: 2012-01-08T06:20:50Z

[Term]
id: ID:0000033
name: 2-2 activation of lytic enzyme
synonym: "secretion of lytic enzyme into resorption pit" NARROW []
xref: PubMed:14683429
xref: PubMed:15476591
xref: PubMed:20973418
xref: PubMed:21467809
xref: PubMed:6404833
relationship: RO:0000003 ID:0000018 ! 2 inflammation in gingiva
created_by: Administrator
creation_date: 2012-01-08T06:21:53Z

[Term]
id: ID:0000034
name: prevent binding of RANKL to RANK
relationship: RO:0000003 PD:0000521 ! 3-1 bone formation
relationship: RO:0000003 PD:0000548 ! 3-4 clinical treatment
created_by: Administrator
creation_date: 2012-01-08T06:23:27Z

[Term]
id: ID:0000035
name: lead apoptosis of preexisting osteoclast
relationship: RO:0000003 PD:0000521 ! 3-1 bone formation
relationship: RO:0000003 PD:0000548 ! 3-4 clinical treatment
created_by: Administrator
creation_date: 2012-01-08T06:24:01Z

[Term]
id: ID:0000036
name: medical treatment for periodontitis
xref: PubMed:17761843
xref: PubMed:18240539
xref: PubMed:20200418
is_a: OGMS:0000090 ! treatment
created_by: Administrator
creation_date: 2012-01-09T10:59:56Z

[Term]
id: ID:0000037
name: 2-4 production of cytokines and inflammatory mediators
synonym: "release of cytokines and inflammatory mediators" NARROW []
xref: PubMed:10194065
xref: PubMed:11887469
xref: PubMed:12685808
xref: PubMed:12710761
xref: PubMed:16013219
xref: PubMed:16398691
xref: PubMed:1679130
xref: PubMed:16798858
xref: PubMed:17878074
xref: PubMed:18240539
xref: PubMed:7528372
xref: PubMed:8032465
xref: PubMed:8263720
xref: PubMed:9823133
xref: PubMed:9825224
relationship: RO:0000003 ID:0000018 ! 2 inflammation in gingiva
created_by: Administrator
creation_date: 2012-01-09T12:05:49Z

[Term]
id: ID:0000038
name: 3-1-2 subgingival microbial flora
xref: PubMed:12974528
xref: PubMed:1890226
xref: PubMed:2080431
xref: PubMed:2403938
xref: PubMed:6372018
xref: PubMed:7548578
xref: PubMed:7749402
xref: PubMed:8598519
xref: PubMed:8707987
xref: PubMed:9448791
relationship: RO:0000003 ID:0000093 ! 3-1 invasion of bacteria to soft tissue
created_by: Administrator
creation_date: 2012-01-09T12:12:46Z

[Term]
id: ID:0000039
name: differentiation of monocyte/macrophage into osteoclast
is_a: ID:0000029 ! differentiation of preosteoclast
created_by: Administrator
creation_date: 2012-01-09T12:14:02Z

[Term]
id: ID:0000040
name: production of M-CSF
relationship: RO:0000003 GO:0030316 ! 4-2 osteoclast differentiation
relationship: RO:0000003 PD:0000524 ! 4-3 osteoclastogenesis
created_by: Administrator
creation_date: 2012-01-09T12:15:05Z

[Term]
id: ID:0000041
name: production of M-CSF by osteoblast
relationship: RO:0000003 ID:0000040 ! production of M-CSF
created_by: Administrator
creation_date: 2012-01-09T12:15:29Z

[Term]
id: ID:0000042
name: production of M-CSF by bone marrow stromal cell
relationship: RO:0000003 ID:0000040 ! production of M-CSF
created_by: Administrator
creation_date: 2012-01-09T12:15:52Z

[Term]
id: ID:0000043
name: proliferation of preosteoclast
xref: XX:<new dbxref> "M-CSF"
relationship: RO:0000003 PD:0000524 ! 4-3 osteoclastogenesis
created_by: Administrator
creation_date: 2012-01-09T12:17:38Z

[Term]
id: ID:0000044
name: survival of preosteoclast
xref: XX:<new dbxref>
xref: XX:<new dbxref> "M-CSF"
relationship: RO:0000003 PD:0000524 ! 4-3 osteoclastogenesis
created_by: Administrator
creation_date: 2012-01-09T12:18:21Z

[Term]
id: ID:0000045
name: regulation of RANKL expression
xref: PubMed:11345523
xref: PubMed:18673012
xref: XX:<new dbxref> "paratyroid hormone,"
xref: XX:<new dbxref> "paratyroid hormone; vitamine D3; IL-11, inflammatory cytokine(IL-1)"
relationship: PD:0100005 ID:0000049 ! 3 medical treatment for pathological bone loss
created_by: Administrator
creation_date: 2012-01-09T12:20:05Z

[Term]
id: ID:0000046
name: binding of RANKL to RANK on surface of preosteoblast
relationship: RO:0000003 ID:0000023 ! increased expression of RANKL
created_by: Administrator
creation_date: 2012-01-09T12:21:55Z

[Term]
id: ID:0000048
name: prevention of osteoclastgenesis by OPG
xref: PubMed:22092994
is_a: ID:0000055 ! medical inhibition of osteoclast activity
created_by: Administrator
creation_date: 2012-01-09T12:23:47Z

[Term]
id: ID:0000049
name: 3 medical treatment for pathological bone loss
xref: PubMed:10505802
xref: PubMed:10847296
xref: PubMed:11324203
xref: PubMed:11577961
xref: PubMed:11709976
xref: PubMed:11895281
xref: PubMed:12593605
xref: PubMed:12907693
xref: PubMed:1334358
xref: PubMed:14662892
xref: PubMed:14682665
xref: PubMed:15088870
xref: PubMed:15212359
xref: PubMed:15269871
xref: PubMed:15515347
xref: PubMed:15871451
xref: PubMed:16101362
xref: PubMed:16146148
xref: PubMed:16161749
xref: PubMed:16243172
xref: PubMed:16332246
xref: PubMed:16465039
xref: PubMed:16919021
xref: PubMed:1732306
xref: PubMed:17451415
xref: PubMed:17970690
xref: PubMed:18240539
xref: PubMed:18302671
xref: PubMed:18380573
xref: PubMed:18546811
xref: PubMed:18647201
xref: PubMed:19709109
xref: PubMed:20707762
xref: PubMed:21525691
xref: PubMed:21881869
xref: PubMed:21902707
xref: PubMed:22122851
xref: PubMed:22292151
xref: PubMed:22378270
xref: PubMed:22571254
xref: PubMed:22695066
xref: PubMed:2269913
xref: PubMed:2269915
xref: PubMed:23444178
xref: PubMed:23762091
xref: PubMed:23906640
xref: PubMed:7703672
xref: PubMed:7800381
xref: PubMed:7990022
xref: PubMed:8277398
xref: PubMed:8336257
xref: PubMed:8383708
xref: PubMed:8385214
xref: PubMed:8450080
xref: PubMed:8593987
xref: PubMed:8682923
xref: PubMed:8796985
xref: PubMed:8849840
xref: PubMed:8891942
xref: PubMed:9444601
xref: PubMed:9540305
xref: PubMed:9672097
xref: PubMed:9844364
xref: PubNed:18240539
relationship: RO:0000003 ID:0000036 ! medical treatment for periodontitis
created_by: Administrator
creation_date: 2012-01-09T12:24:52Z

[Term]
id: ID:0000050
name: 2 medical treatment for inflammation
xref: PubMed:10077888
xref: PubMed:10202514
xref: PubMed:10371324
xref: PubMed:10476887
xref: PubMed:10695944
xref: PubMed:10769858
xref: PubMed:10847296
xref: PubMed:10925775
xref: PubMed:10929868
xref: PubMed:10936831
xref: PubMed:11113820
xref: PubMed:11168242
xref: PubMed:11276759
xref: PubMed:11314513
xref: PubMed:11350528
xref: PubMed:11355101
xref: PubMed:11440444
xref: PubMed:11692401
xref: PubMed:11712432
xref: PubMed:11759872
xref: PubMed:11800435
xref: PubMed:11862877
xref: PubMed:11908367
xref: PubMed:11989392
xref: PubMed:12000352
xref: PubMed:12010523
xref: PubMed:12083536
xref: PubMed:12237798
xref: PubMed:12353125
xref: PubMed:12407643
xref: PubMed:12591005
xref: PubMed:12593605
xref: PubMed:12714106
xref: PubMed:12795352
xref: PubMed:12892443
xref: PubMed:12898911
xref: PubMed:1334358
xref: PubMed:1399059
xref: PubMed:14662892
xref: PubMed:14666199
xref: PubMed:14734770
xref: PubMed:14971250
xref: PubMed:1504948
xref: PubMed:15088879
xref: PubMed:15487640
xref: PubMed:15503983
xref: PubMed:15562139
xref: PubMed:15584868
xref: PubMed:15660574
xref: PubMed:15716834
xref: PubMed:15723869
xref: PubMed:15733146
xref: PubMed:15898940
xref: PubMed:16105090
xref: PubMed:16243172
xref: PubMed:16277590
xref: PubMed:16313095
xref: PubMed:16361742
xref: PubMed:16443876
xref: PubMed:16478012
xref: PubMed:16487805
xref: PubMed:16534043
xref: PubMed:16755163
xref: PubMed:16848243
xref: PubMed:16919021
xref: PubMed:16958689
xref: PubMed:17012733
xref: PubMed:17101259
xref: PubMed:17124280
xref: PUbMed:17214837
xref: PubMed:17335373
xref: PubMed:17458082
xref: PubMed:17659431
xref: PubMed:1770419
xref: PubMed:17716315
xref: PubMed:17716549
xref: PubMed:17907373
xref: PubMed:18052713
xref: PubMed:18166097
xref: PubMed:18173441
xref: PubMed:18201618
xref: PubMed:18220943
xref: PubMed:18240539
xref: PubMed:18380573
xref: PubMed:1858606
xref: PubMed:18673013
xref: PubMed:1875326
xref: PubMed:1891237
xref: PubMed:19216280
xref: PubMed:19275823
xref: PubMed:19336867
xref: PubMed:19371391
xref: PubMed:19436253
xref: PubMed:19627345
xref: PubMed:19654253
xref: PubMed:19792845
xref: PubMed:19797553
xref: PubMed:19929224
xref: PubMed:19941741
xref: PubMed:20130210
xref: PubMed:20151804
xref: PubMed:20306866
xref: PubMed:20517247
xref: PubMed:20572765
xref: PubMed:20593542
xref: PubMed:20604763
xref: PubMed:20630706
xref: PubMed:2066447
xref: PubMed:20707762
xref: PubMed:20831369
xref: PubMed:20831852
xref: PubMed:20880053
xref: PubMed:20955352
xref: PubMed:21043797
xref: PubMed:21118418
xref: PubMed:21120511
xref: PubMed:21221679
xref: PubMed:21246386
xref: PubMed:21323707
xref: PubMed:21324167
xref: PubMed:21357860
xref: PubMed:21427492
xref: PubMed:21488875
xref: PubMed:21704601
xref: PubMed:21709707
xref: PubMed:21859323
xref: PubMed:21886061
xref: PubMed:21898695
xref: PubMed:2195151
xref: PubMed:22017776
xref: PubMed:22112427
xref: PubMed:22215516
xref: PubMed:22371834
xref: PubMed:22378270
xref: PubMed:22415217
xref: PubMed:22472296
xref: PubMed:22479786
xref: PubMed:22487659
xref: PubMed:22510045
xref: PubMed:22571254
xref: PubMed:22582507
xref: PubMed:22583561
xref: PubMed:2269913
xref: PubMed:22743698
xref: PubMed:2276830
xref: PubMed:22779219
xref: PubMed:22817336
xref: PubMed:22847856
xref: PubMed:22895831
xref: PubMed:22922863
xref: PubMed:22928393
xref: PubMed:22956031
xref: PubMed:23007680
xref: PubMed:23046680
xref: PubMed:23083515
xref: PubMed:23168512
xref: PubMed:23199544
xref: PubMed:23304969
xref: PubMed:23342333
xref: PubMed:23426587
xref: PubMed:23449446
xref: PubMed:23524529
xref: PubMed:23574472
xref: PubMed:23599946
xref: PubMed:23762091
xref: PubMed:23828150
xref: PubMed:23865430
xref: PubMed:23951755
xref: PubMed:23957921
xref: PubMed:23975228
xref: PubMed:24049332
xref: PubMed:24063298
xref: PubMed:24070911
xref: PubMed:24246038
xref: PubMed:24265588
xref: PubMed:24361610
xref: PubMed:24400794
xref: PubMed:24407282
xref: PubMed:24683771
xref: PubMed:3390060
xref: PubMed:3481626
xref: PubMed:588138
xref: PubMed:5981388
xref: PubMed:6386897
xref: PubMed:7703672
xref: PubMed:8046570
xref: PubMed:8195982
xref: PubMed:8393109
xref: PubMed:8421115
xref: PubMed:8483233
xref: PubMed:8537867
xref: PubMed:8667142
xref: PubMed:8705833
xref: PubMed:8708969
xref: PubMed:8728952
xref: PubMed:8739166
xref: PubMed:8751133
xref: PubMed:8811475
xref: PubMed:8871285
xref: PubMed:8891842
xref: PubMed:8891942
xref: PubMed:8910826
xref: PubMed:8970207
xref: PubMed:9033308
xref: PubMed:9153833
xref: PubMed:9360261
xref: PubMed:9378832
xref: PubMed:9444601
xref: PubMed:9540305
xref: PubMed:9643228
relationship: RO:0000003 ID:0000036 ! medical treatment for periodontitis
created_by: Administrator
creation_date: 2012-01-09T12:25:37Z

[Term]
id: ID:0000053
name: 4 laboratory test for periodontitis
xref: PubMed:11350528
xref: PubMed:12173112
xref: PubMed:18166097
xref: PubMed:1890226
xref: PubMed:19508902
xref: PubMed:20451832
xref: PubMed:21281983
xref: PubMed:21942137
xref: PubMed:22847856
xref: PubMed:24346989
xref: PubMed:8550186
relationship: RO:0000003 ID:0000036 ! medical treatment for periodontitis
created_by: Administrator
creation_date: 2012-01-09T12:28:25Z

[Term]
id: ID:0000054
name: increase of mineral density
xref: PubMed:17197404
xref: PubMed:18037875
relationship: RO:0000019 ID:0000053 ! 4 laboratory test for periodontitis
created_by: Administrator
creation_date: 2012-01-09T12:29:26Z

[Term]
id: ID:0000055
name: medical inhibition of osteoclast activity
relationship: RO:0000003 PD:0000520 ! 3-3 bone remodeling
relationship: RO:0000003 PD:0000521 ! 3-1 bone formation
relationship: RO:0000003 PD:0000548 ! 3-4 clinical treatment
created_by: Administrator
creation_date: 2012-01-09T12:30:15Z

[Term]
id: ID:0000056
name: degradation of bone matrix in gingival crevicular fluid
xref: PubMed:12656999
xref: PubMed:14683429
xref: PubMed:20870421
xref: PubMed:21692634
xref: PubMed:8624573
relationship: RO:0000003 ID:0000067 ! 4-5 destruction of alveolar bone
created_by: Administrator
creation_date: 2012-01-09T12:31:24Z

[Term]
id: ID:0000057
name: increase of concentration of Cathepsin K in gingival crevicular fluid
relationship: RO:0000003 ID:0000066 ! 2-3 destruction of connective tissue
created_by: Administrator
creation_date: 2012-01-09T12:31:54Z

[Term]
id: ID:0000058
name: aggregation of T-cells and B-cells in gingival soft tissue
relationship: RO:0000003 ID:0000082 ! 4-1 inflammation in alveolar bone
created_by: Administrator
creation_date: 2012-01-09T03:53:05Z

[Term]
id: ID:0000060
name: osteoclastic bone resorption exceeds osteoblastic bone formation
relationship: RO:0000003 ID:0000061 ! 4-4 pathogenic shift of bone remodeling
created_by: Administrator
creation_date: 2012-01-09T04:03:27Z

[Term]
id: ID:0000061
name: 4-4 pathogenic shift of bone remodeling
xref: PubMed:1520919
xref: PubMed:17202320
xref: PubMed:18037875
xref: PubMed:19244886
xref: PubMed:19553712
xref: PubMed:20649649
xref: PubMed:22140671
xref: PubMed:7568704
relationship: RO:0000003 GO:0045453 ! 4 bone resorption
created_by: Administrator
creation_date: 2012-01-09T04:06:11Z

[Term]
id: ID:0000062
name: 1-1 early stage of biofilm formation
xref: PubMed:11471973
xref: PubMed:17850455
xref: PubMed:20646235
xref: PubMed:21660656
relationship: RO:0000003 GO:0044399 ! 1 multi-species biofilm formation
created_by: Administrator
creation_date: 2012-01-19T05:16:53Z

[Term]
id: ID:0000063
name: increased expression of RANKL on immune cell
xref: PubMed:15694407
xref: PubMed:15984408
xref: PubMed:16313353
xref: PubMed:16763465
xref: PubMed:17191007
xref: PubMed:17604458
xref: PubMed:18673012
xref: PubMed:20193007
relationship: RO:0000003 ID:0000023 ! increased expression of RANKL
created_by: Administrator
creation_date: 2012-01-09T04:08:11Z

[Term]
id: ID:0000064
name: increased expression of RANKL on osteogenic cell
relationship: RO:0000003 ID:0000023 ! increased expression of RANKL
created_by: Administrator
creation_date: 2012-01-09T04:09:00Z

[Term]
id: ID:0000066
name: 2-3 destruction of connective tissue
xref: PubMed:10433811
xref: PubMed:11451404
xref: PubMed:11759866
xref: PubMed:11807308
xref: PubMed:12195378
xref: PubMed:1383501
xref: PubMed:17477557
xref: PubMed:17876613
xref: PubMed:19708869
xref: PubMed:20214440
xref: PubMed:20538258
xref: PubMed:21511249
xref: PubMed:22842634
xref: PubMed:23940616
xref: PubMed:2611833
xref: PubMed:7871357
xref: PubMed:8263720
xref: PubMed:8682924
xref: PubMed:9390476
xref: PubMed:9736373
relationship: RO:0000003 ID:0000018 ! 2 inflammation in gingiva
created_by: Administrator
creation_date: 2012-01-11T05:18:33Z

[Term]
id: ID:0000067
name: 4-5 destruction of alveolar bone
xref: PubMed:10223398
xref: PubMed:10522226
xref: PubMed:10685357
xref: PubMed:10995794
xref: PubMed:11276869
xref: PubMed:11807308
xref: PubMed:12195378
xref: PubMed:12753361
xref: PubMed:12762617
xref: PubMed:12854883
xref: PubMed:12907693
xref: PubMed:1351883
xref: PubMed:1383501
xref: PubMed:14977979
xref: PubMed:15732867
xref: PubMed:15735547
xref: PubMed:15780952
xref: PubMed:16373400
xref: PubMed:16460255
xref: PubMed:16700737
xref: PubMed:17032122
xref: PubMed:17049750
xref: PubMed:17202320
xref: PubMed:17477557
xref: PubMed:17760556
xref: PubMed:20214440
xref: PubMed:2045580
xref: PubMed:21428209
xref: PubMed:21471325
xref: PubMed:22057194
xref: PubMed:22073461
xref: PubMed:22082264
xref: PubMed:22092565
xref: PubMed:22092994
xref: PubMed:22353413
xref: PubMed:22655910
xref: PubMed:22834391
xref: PubMed:23889472
xref: PubMed:24184667
xref: PubMed:24374475
xref: PubMed:24735470
xref: PubMed:7845943
xref: PubMed:7899381
xref: PubMed:8148506
xref: PubMed:8620588
xref: PubMed:8705835
xref: PubMed:9722695
relationship: RO:0000003 GO:0045453 ! 4 bone resorption
created_by: Administrator
creation_date: 2012-01-11T05:19:16Z

[Term]
id: ID:0000068
name: increased expression of RANKL on fibroblast
xref: PubMed:11856640
xref: PubMed:16980902
xref: PubMed:18751821
xref: PubMed:21532117
is_a: ID:0000027 ! increased expression of RANKL on muskoskeletal cell
created_by: Administrator
creation_date: 2012-01-11T05:30:10Z

[Term]
id: ID:0000069
name: 1-2 growth of biofilm
xref: PubMed:11023956
xref: PubMed:11471973
xref: PubMed:15645883
xref: PubMed:16930309
xref: PubMed:17850455
xref: PubMed:18236742
xref: PubMed:18673013
xref: PubMed:18673016
xref: PubMed:20103112
xref: PubMed:20646235
xref: PubMed:21220789
xref: PubMed:21323709
xref: PubMed:21660656
xref: PubMed:21902769
xref: PubMed:22530835
relationship: RO:0000003 GO:0044399 ! 1 multi-species biofilm formation
created_by: Administrator
creation_date: 2012-01-19T05:17:27Z

[Term]
id: ID:0000070
name: further coadhesion of bacteria from saliva
xref: PubMed:10578107
xref: PubMed:11324114
xref: PubMed:12017931
xref: PubMed:12593602
xref: PubMed:1474478
xref: PubMed:21902769
xref: PubMed:22092994
xref: PubMed:346546
relationship: RO:0000003 ID:0000062 ! 1-1 early stage of biofilm formation
created_by: Administrator
creation_date: 2012-01-19T05:18:24Z

[Term]
id: ID:0000071
name: development of microenvironment within biofilm
relationship: RO:0000003 ID:0000069 ! 1-2 growth of biofilm
created_by: Administrator
creation_date: 2012-01-19T05:19:14Z

[Term]
id: ID:0000072
name: adhesion of bacteria to salivary pellicle
xref: PubMed:20646235
relationship: RO:0000003 ID:0000062 ! 1-1 early stage of biofilm formation
created_by: Administrator
creation_date: 2012-01-19T05:21:35Z

[Term]
id: ID:0000073
name: colonization of streptococci on clean enamel surface
xref: PubMed:14971254
xref: PubMed:20646235
relationship: RO:0000003 ID:0000062 ! 1-1 early stage of biofilm formation
created_by: Administrator
creation_date: 2012-01-19T05:22:21Z

[Term]
id: ID:0000074
name: binding of AgI/II proteins to salivary agglutinin glycoprotein gp340
relationship: RO:0000003 ID:0000062 ! 1-1 early stage of biofilm formation
created_by: Administrator
creation_date: 2012-01-19T05:24:19Z

[Term]
id: ID:0000075
name: aggregation of bacterial cells by AgI/II
relationship: RO:0000003 ID:0000062 ! 1-1 early stage of biofilm formation
created_by: Administrator
creation_date: 2012-01-19T05:25:37Z

[Term]
id: ID:0000077
name: recruit of other bacteria to biofilm by streptococci
relationship: RO:0000003 ID:0000070 ! further coadhesion of bacteria from saliva
created_by: Administrator
creation_date: 2012-01-19T05:27:20Z

[Term]
id: ID:0000078
name: transform of planktonic bacteria to immobilized cells on tooth surface
relationship: RO:0000003 ID:0000070 ! further coadhesion of bacteria from saliva
created_by: Administrator
creation_date: 2012-01-19T05:29:02Z

[Term]
id: ID:0000079
name: attachment of P.g. to biofilm
relationship: RO:0000003 ID:0000070 ! further coadhesion of bacteria from saliva
created_by: Administrator
creation_date: 2012-01-19T05:30:10Z

[Term]
id: ID:0000080
name: maturation of biofilm
xref: PubMed:11501885
xref: PubMed:12494702
xref: PubMed:12974527
xref: PubMed:16247514
xref: PubMed:17118939
xref: PubMed:20331796
xref: PubMed:22229006
xref: PubMed:22353894
xref: PubMed:22771792
xref: PubMed:23565326
xref: PubMed:23717416
xref: PubMed:23897119
xref: PubMed:7706534
relationship: RO:0000003 ID:0000069 ! 1-2 growth of biofilm
created_by: Administrator
creation_date: 2012-01-19T05:32:59Z

[Term]
id: ID:0000081
name: accumulation of oral biofilm on tooth surface
synonym: "dental plaque" EXACT []
xref: PubMed:15645883
xref: PubMed:20646235
xref: PubMed:21660656
xref: PubMed:22530835
relationship: RO:0000003 ID:0000062 ! 1-1 early stage of biofilm formation
created_by: Administrator
creation_date: 2012-01-19T05:33:33Z

[Term]
id: ID:0000082
name: 4-1 inflammation in alveolar bone
synonym: "propagation of inflammatory into alveolar bone" NARROW []
xref: PubMed:11292708
xref: PubMed:12195378
xref: PubMed:16373400
xref: PubMed:19254137
xref: PubMed:19602109
xref: PubMed:19793321
xref: PubMed:20191910
xref: PubMed:20337895
xref: PubMed:20337897
xref: PubMed:20359448
xref: PubMed:20399284
xref: PubMed:20403102
xref: PubMed:20412416
xref: PubMed:20412418
xref: PubMed:20446027
xref: PubMed:20450368
xref: PubMed:20546112
xref: PubMed:20572529
xref: PubMed:20707762
xref: PubMed:21093622
xref: PubMed:21158898
xref: PubMed:21351151
xref: PubMed:21392007
xref: PubMed:21784674
xref: PubMed:21827016
xref: PubMed:21848608
xref: PubMed:22092565
xref: PubMed:22092604
xref: PubMed:22313976
xref: PubMed:22437688
xref: PubMed:22509748
xref: PubMed:22655910
xref: PubMed:22692323
xref: PubMed:22777139
xref: PubMed:22782044
xref: PubMed:22901755
xref: PubMed:22924807
xref: PubMed:23043885
xref: PubMed:23103812
xref: PubMed:23615426
xref: PubMed:23672778
xref: PubMed:23762091
xref: PubMed:23940616
xref: PubMed:24004056
relationship: RO:0000003 GO:0045453 ! 4 bone resorption
created_by: Administrator
creation_date: 2012-02-02T02:04:11Z

[Term]
id: ID:0000083
name: population change from commensal bacteria to disease associated bacteria
relationship: RO:0000003 ID:0000069 ! 1-2 growth of biofilm
created_by: Administrator
creation_date: 2012-02-16T04:35:52Z

[Term]
id: ID:0000084
name: production of hydrogen ions by aciduric and acidogenic organisms
relationship: RO:0000003 ID:0000062 ! 1-1 early stage of biofilm formation
created_by: Administrator
creation_date: 2012-02-16T04:38:25Z

[Term]
id: ID:0000085
name: incorporation of acidogenic organisms into biofilm
relationship: RO:0000003 ID:0000069 ! 1-2 growth of biofilm
created_by: Administrator
creation_date: 2012-02-16T04:40:49Z

[Term]
id: ID:0000086
name: degradation of mucins and other salivary components
relationship: RO:0000003 ID:0000069 ! 1-2 growth of biofilm
created_by: Administrator
creation_date: 2012-02-16T04:42:45Z

[Term]
id: ID:0000087
name: production of organic acid from sugars
xref: PubMed:20646235
xref: PubMed:21902769
relationship: RO:0000003 ID:0000062 ! 1-1 early stage of biofilm formation
relationship: RO:0000003 ID:0000069 ! 1-2 growth of biofilm
created_by: Administrator
creation_date: 2012-03-09T06:18:12Z

[Term]
id: ID:0000088
name: conversion of sucrose into extracellular glucagon and fructan polymers
relationship: RO:0000003 ID:0000069 ! 1-2 growth of biofilm
created_by: Administrator
creation_date: 2012-03-09T06:18:54Z

[Term]
id: ID:0000089
name: inclusion of extracellular DNA as integral component of biofilm matrix
xref: PubMed:20646235
relationship: RO:0000003 ID:0000062 ! 1-1 early stage of biofilm formation
created_by: Administrator
creation_date: 2012-03-09T06:20:44Z

[Term]
id: ID:0000090
name: 1 medical treatment for oral biofilm
xref: PubMed:11499542
xref: PubMed:12588461
xref: PubMed:12789986
xref: PubMed:15898939
xref: PubMed:16534043
xref: PubMed:18080679
xref: PubMed:18517068
xref: PubMed:18673013
xref: PubMed:19275823
xref: PubMed:20610294
xref: PubMed:20662908
xref: PubMed:21542722
xref: PubMed:21565449
xref: PubMed:21700161
xref: PubMed:22112427
xref: PubMed:22194794
xref: PubMed:22448761
xref: PubMed:23053698
xref: PubMed:23370377
xref: PubMed:23837889
xref: PubMed:23865430
xref: PubMed:24063298
relationship: RO:0000003 ID:0000036 ! medical treatment for periodontitis
created_by: Administrator
creation_date: 2012-03-09T06:21:47Z

[Term]
id: ID:0000091
name: 1-2 remove as much plaque as possible
xref: PubMed:10949837
xref: PubMed:11168746
xref: PubMed:11314895
xref: PubMed:11493350
xref: PubMed:11686818
xref: PubMed:11846843
xref: PubMed:11908359
xref: PubMed:12666951
xref: PubMed:12795789
xref: PubMed:1447379
xref: PubMed:14687229
xref: PubMed:16881811
xref: PubMed:16937592
xref: PubMed:17274234
xref: PubMed:19385349
xref: PubMed:19723429
xref: PubMed:20461324
xref: PubMed:20501964
xref: PubMed:20821262
xref: PubMed:21214870
xref: PubMed:21325845
xref: PubMed:21396263
xref: PubMed:21861637
xref: PubMed:22142956
xref: PubMed:22142959
xref: PubMed:3053788
xref: PubMed:3164333
xref: PubMed:6938526
xref: PubMed:7118245
xref: PubMed:7678426
xref: PubMed:8443021
xref: PubMed:9287065
xref: PubMed:9597335
xref: PubMed:9706852
relationship: RO:0000003 ID:0000090 ! 1 medical treatment for oral biofilm
created_by: Administrator
creation_date: 2012-03-09T06:22:04Z

[Term]
id: ID:0000092
name: 1-1 protect enamel with fluoride
xref: PubMed:16583598
xref: PubMed:18386594
xref: PubMed:18927564
xref: PubMed:2645337
relationship: RO:0000003 ID:0000090 ! 1 medical treatment for oral biofilm
created_by: Administrator
creation_date: 2012-03-09T06:22:53Z

[Term]
id: ID:0000093
name: 3-1 invasion of bacteria to soft tissue
alt_id: ID:0001109
synonym: "anti-phosphorylcholine antibody" EXACT []
xref: PubMed:10708847
xref: PubMed:10872965
xref: PubMed:11842940
xref: PubMed:12593602
xref: PubMed:16476022
xref: PubMed:16524480
xref: PubMed:17485350
xref: PubMed:18026217
xref: PubMed:18380567
xref: PubMed:19453857
xref: PubMed:20233323
xref: PubMed:21057979
xref: PubMed:22348592
xref: PubMed:23134612
xref: PubMed:23554537
xref: PubMed:23897119
xref: PubMed:2460612
xref: PubMed:2778603
xref: PubMed:3305856
xref: PubMed:3468969
xref: PubMed:6592802
xref: PubMed:8046655
xref: PubMed:8236029
relationship: RO:0000003 GO:0035635 ! 3 entry of bacterium into host cell
created_by: Administrator
creation_date: 2012-04-30T11:54:31Z

[Term]
id: ID:0000094
name: loss of balance between bone resorption and bone formation
xref: PubMed:21433061
relationship: RO:0000003 ID:0000061 ! 4-4 pathogenic shift of bone remodeling
created_by: Administrator
creation_date: 2012-05-01T08:40:37Z

[Term]
id: ID:0000097
name: osteoblast
is_a: PD:0000277 ! connective tissue cell
relationship: RO:0000003 ID:0000048 ! prevention of osteoclastgenesis by OPG
relationship: RO:0000019 ID:0000018 ! 2 inflammation in gingiva
relationship: RO:0000019 ID:0000024 ! increased expression of RANKL on osteoblast
relationship: RO:0000019 ID:0000025 ! increased expression of RANKL on B lymphocyte
relationship: RO:0000019 ID:0000026 ! increased expression of RANKL on T lymphocyte
relationship: RO:0000019 ID:0000046 ! binding of RANKL to RANK on surface of preosteoblast
relationship: RO:0000019 ID:0000049 ! 3 medical treatment for pathological bone loss
created_by: Asami Suzuki
creation_date: 2012-10-21T11:17:53Z

[Term]
id: ID:0000098
name: endotoxin
is_a: PD:0000470 ! bacterial molecule
creation_date: 2012-10-28T03:44:36Z

[Term]
id: ID:0000099
name: exotoxin
is_a: PD:0000470 ! bacterial molecule
relationship: PD:0100005 GO:0044399 ! 1 multi-species biofilm formation
relationship: PD:0100005 ID:0000018 ! 2 inflammation in gingiva
created_by: Asami Suzuki
creation_date: 2012-10-28T03:45:27Z

[Term]
id: ID:0000100
name: bacterial outer membrane protein
is_a: ID:0000098 ! endotoxin
relationship: PD:0100005 GO:0044399 ! 1 multi-species biofilm formation
relationship: PD:0100005 ID:0000093 ! 3-1 invasion of bacteria to soft tissue
created_by: Asami Suzuki
creation_date: 2012-10-28T03:47:46Z

[Term]
id: ID:0000101
name: Escherichia coli protein
is_a: ID:0000098 ! endotoxin
created_by: Asami Suzuki
creation_date: 2012-10-28T03:49:02Z

[Term]
id: ID:0000102
name: fimbriae protein
is_a: ID:0000100 ! bacterial outer membrane protein
relationship: PD:0100005 GO:0044399 ! 1 multi-species biofilm formation
created_by: Asami Suzuki
creation_date: 2012-10-28T03:50:12Z

[Term]
id: ID:0000103
name: polysaccharide
xref: FMA:82746
is_a: ID:0000100 ! bacterial outer membrane protein
created_by: Asami Suzuki
creation_date: 2012-10-28T03:51:20Z

[Term]
id: ID:0000104
name: proteoglycan
xref: FMA:63015
is_a: ID:0000103 ! polysaccharide
created_by: Asami Suzuki
creation_date: 2012-10-28T03:52:01Z

[Term]
id: ID:0000105
name: fibromodulin
xref: FMA:82826
xref: PR:000007579
is_a: ID:0000104 ! proteoglycan
created_by: Asami Suzuki
creation_date: 2012-10-28T03:52:36Z

[Term]
id: ID:0000106
name: decorin
xref: FMA:63018
xref: PR:000000094
is_a: ID:0000104 ! proteoglycan
created_by: Asami Suzuki
creation_date: 2012-10-28T03:53:06Z

[Term]
id: ID:0000107
name: biglycan
is_a: ID:0000104 ! proteoglycan
created_by: Asami Suzuki
creation_date: 2012-10-28T03:53:43Z

[Term]
id: ID:0000108
name: lipopolysaccharide
xref: CHEBI:16412
xref: FMA:82785
is_a: ID:0000103 ! polysaccharide
created_by: Asami Suzuki
creation_date: 2012-10-28T03:55:16Z

[Term]
id: ID:0000109
name: lipopolysaccharide [P. g.]
is_a: ID:0000108 ! lipopolysaccharide
created_by: Asami Suzuki
creation_date: 2012-10-28T03:56:10Z

[Term]
id: ID:0000111
name: lipooligosaccharide
is_a: ID:0000103 ! polysaccharide
relationship: PD:0100005 ID:0000018 ! 2 inflammation in gingiva
created_by: Asami Suzuki
creation_date: 2012-10-28T03:57:55Z

[Term]
id: ID:0000112
name: lipid A
is_a: ID:0000108 ! lipopolysaccharide
relationship: PD:0100005 ID:0000018 ! 2 inflammation in gingiva
created_by: Asami Suzuki
creation_date: 2012-10-28T03:58:26Z

[Term]
id: ID:0000113
name: glycosaminoglycan
xref: FMA:63011
is_a: ID:0000103 ! polysaccharide
relationship: PD:0100005 ID:0000049 ! 3 medical treatment for pathological bone loss
created_by: Asami Suzuki
creation_date: 2012-10-28T03:58:56Z

[Term]
id: ID:0000114
name: capsular-like polysaccharide antigen
is_a: ID:0000103 ! polysaccharide
created_by: Asami Suzuki
creation_date: 2012-10-28T03:59:26Z

[Term]
id: ID:0000115
name: capsular polysaccharide
is_a: ID:0000103 ! polysaccharide
created_by: Asami Suzuki
creation_date: 2012-10-28T03:59:59Z

[Term]
id: ID:0000116
name: RagA []P. g.]
is_a: ID:0000100 ! bacterial outer membrane protein
created_by: Asami Suzuki
creation_date: 2012-10-28T04:01:36Z

[Term]
id: ID:0000117
name: RagB [P. g.]
is_a: ID:0000100 ! bacterial outer membrane protein
created_by: Asami Suzuki
creation_date: 2012-10-28T04:02:15Z

[Term]
id: ID:0000118
name: cycle inhibiting factor [E. c.]
synonym: "CIF [E. c.]" RELATED []
is_a: ID:0000101 ! Escherichia coli protein
created_by: Asami Suzuki
creation_date: 2012-10-28T04:03:07Z

[Term]
id: ID:0000119
name: cytolethal distending toxin
is_a: ID:0000101 ! Escherichia coli protein
created_by: Asami Suzuki
creation_date: 2012-10-28T04:03:50Z

[Term]
id: ID:0000120
name: cholera toxin
is_a: ID:0000099 ! exotoxin
created_by: Asami Suzuki
creation_date: 2012-10-28T04:05:15Z

[Term]
id: ID:0000121
name: endopeptidase
is_a: ID:0000939 ! enzyme
relationship: PD:0100005 ID:0000018 ! 2 inflammation in gingiva
relationship: PD:0100005 ID:0000093 ! 3-1 invasion of bacteria to soft tissue
created_by: Asami Suzuki
creation_date: 2012-10-28T04:05:45Z

[Term]
id: ID:0000122
name: aminopeptidase
is_a: ID:0000121 ! endopeptidase
created_by: Asami Suzuki
creation_date: 2012-10-28T04:06:23Z

[Term]
id: ID:0000123
name: chymotrypsin
is_a: ID:0000121 ! endopeptidase
created_by: Asami Suzuki
creation_date: 2012-10-28T04:06:50Z

[Term]
id: ID:0000124
name: cysteine endopeptidase
is_a: ID:0000121 ! endopeptidase
created_by: Asami Suzuki
creation_date: 2012-10-28T04:07:16Z

[Term]
id: ID:0000125
name: eicosanoid
is_a: ID:0000121 ! endopeptidase
created_by: Asami Suzuki
creation_date: 2012-10-28T04:07:47Z

[Term]
id: ID:0000126
name: metalloendopeptidase
is_a: ID:0000939 ! enzyme
created_by: Asami Suzuki
creation_date: 2012-10-28T04:08:21Z

[Term]
id: ID:0000127
name: oligopeptidase
is_a: ID:0000939 ! enzyme
created_by: Asami Suzuki
creation_date: 2012-10-28T04:09:04Z

[Term]
id: ID:0000128
name: prolyl oligopeptidases [T. d.]
is_a: ID:0000127 ! oligopeptidase
relationship: PD:0100005 ID:0000018 ! 2 inflammation in gingiva
created_by: Asami Suzuki
creation_date: 2012-10-28T04:09:52Z

[Term]
id: ID:0000129
name: oligopeptidase O [P. g.]
is_a: ID:0000127 ! oligopeptidase
relationship: PD:0100005 ID:0000018 ! 2 inflammation in gingiva
created_by: Asami Suzuki
creation_date: 2012-10-28T04:10:32Z

[Term]
id: ID:0000130
name: arginine-specific oligopeptidase [T. d.]
is_a: ID:0000127 ! oligopeptidase
relationship: PD:0100005 ID:0000018 ! 2 inflammation in gingiva
created_by: Asami Suzuki
creation_date: 2012-10-28T04:11:06Z

[Term]
id: ID:0000131
name: gelatinase [bacteria]
is_a: ID:0000126 ! metalloendopeptidase
relationship: PD:0100005 ID:0000018 ! 2 inflammation in gingiva
created_by: Asami Suzuki
creation_date: 2012-10-28T04:12:08Z

[Term]
id: ID:0000132
name: gelatinase beta
is_a: ID:0000131 ! gelatinase [bacteria]
created_by: Asami Suzuki
creation_date: 2012-10-28T04:13:14Z

[Term]
id: ID:0000133
name: gelatinase alpha
is_a: ID:0000131 ! gelatinase [bacteria]
created_by: Asami Suzuki
creation_date: 2012-10-28T04:13:35Z

[Term]
id: ID:0000134
name: gelatinase [P. g.]
is_a: ID:0000131 ! gelatinase [bacteria]
created_by: Asami Suzuki
creation_date: 2012-10-28T04:13:58Z

[Term]
id: ID:0000135
name: Pz-peptidase [P. g.]
is_a: ID:0000134 ! gelatinase [P. g.]
created_by: Asami Suzuki
creation_date: 2012-10-28T04:14:24Z

[Term]
id: ID:0000136
name: collagenase [bacteria]
is_a: ID:0000126 ! metalloendopeptidase
relationship: PD:0100005 ID:0000018 ! 2 inflammation in gingiva
created_by: Asami Suzuki
creation_date: 2012-10-28T04:15:30Z

[Term]
id: ID:0000137
name: xenopus collagenase 4
synonym: "XCL4" RELATED []
is_a: ID:0000136 ! collagenase [bacteria]
created_by: Asami Suzuki
creation_date: 2012-10-28T04:16:00Z

[Term]
id: ID:0000138
name: collagenase [P. g.]
is_a: ID:0000136 ! collagenase [bacteria]
created_by: Asami Suzuki
creation_date: 2012-10-28T04:16:36Z

[Term]
id: ID:0000139
name: other endopeptidase
is_a: ID:0000939 ! enzyme
created_by: Asami Suzuki
creation_date: 2012-10-28T04:17:59Z

[Term]
id: ID:0000140
name: serine endopeptidase
is_a: ID:0000121 ! endopeptidase
created_by: Asami Suzuki
creation_date: 2012-10-28T04:18:39Z

[Term]
id: ID:0000141
name: prolyl tripeptidyl-peptidase [P. g.]
is_a: ID:0000140 ! serine endopeptidase
relationship: PD:0100005 ID:0000018 ! 2 inflammation in gingiva
created_by: Asami Suzuki
creation_date: 2012-10-28T04:19:13Z

[Term]
id: ID:0000142
name: dipeptidyl-peptidase IV [P. g.]
synonym: "DP IV" RELATED []
is_a: ID:0000140 ! serine endopeptidase
relationship: PD:0100005 ID:0000018 ! 2 inflammation in gingiva
created_by: Asami Suzuki
creation_date: 2012-10-28T04:19:50Z

[Term]
id: ID:0000143
name: chymotrypsin like protease [T. d.]
xref: PR:000006021
is_a: ID:0000140 ! serine endopeptidase
relationship: PD:0100005 ID:0000018 ! 2 inflammation in gingiva
created_by: Asami Suzuki
creation_date: 2012-10-28T04:20:30Z

[Term]
id: ID:0000144
name: trepolisin [T. d.]
is_a: ID:0000139 ! other endopeptidase
relationship: PD:0100005 ID:0000018 ! 2 inflammation in gingiva
created_by: Asami Suzuki
creation_date: 2012-10-28T04:21:07Z

[Term]
id: ID:0000145
name: tpr proteinase [P. g.]
is_a: ID:0000139 ! other endopeptidase
relationship: PD:0100005 ID:0000018 ! 2 inflammation in gingiva
created_by: Asami Suzuki
creation_date: 2012-10-28T04:21:38Z

[Term]
id: ID:0000146
name: prtT proteinase [P. g.]
is_a: ID:0000147 ! prtH protease
relationship: PD:0100005 ID:0000018 ! 2 inflammation in gingiva
created_by: Asami Suzuki
creation_date: 2012-10-28T04:22:08Z

[Term]
id: ID:0000147
name: prtH protease
is_a: ID:0000139 ! other endopeptidase
created_by: Asami Suzuki
creation_date: 2012-10-28T04:22:57Z

[Term]
id: ID:0000148
name: prtH protease [B. f.]
is_a: ID:0000147 ! prtH protease
relationship: PD:0100005 ID:0000018 ! 2 inflammation in gingiva
created_by: Asami Suzuki
creation_date: 2012-10-28T04:23:24Z

[Term]
id: ID:0000149
name: amino acid, peptide and protein
is_a: PD:0000471 ! human molecule
created_by: Asami Suzuki
creation_date: 2012-10-28T04:24:56Z

[Term]
id: ID:0000150
name: amino acid
is_a: ID:0000149 ! amino acid, peptide and protein
created_by: Asami Suzuki
creation_date: 2012-10-28T04:26:26Z

[Term]
id: ID:0000151
name: peptide
is_a: ID:0000149 ! amino acid, peptide and protein
created_by: Asami Suzuki
creation_date: 2012-10-28T04:26:53Z

[Term]
id: ID:0000152
name: protein
is_a: ID:0000149 ! amino acid, peptide and protein
created_by: Asami Suzuki
creation_date: 2012-10-28T04:27:36Z

[Term]
id: ID:0000153
name: threonine
xref: FMA:82765
is_a: ID:0000150 ! amino acid
relationship: PD:0100005 GO:0045453 ! 4 bone resorption
created_by: Asami Suzuki
creation_date: 2012-10-28T04:28:08Z

[Term]
id: ID:0000154
name: NG-nitroarginine methyl ester
is_a: ID:0000150 ! amino acid
relationship: PD:0100005 GO:0045453 ! 4 bone resorption
created_by: Asami Suzuki
creation_date: 2012-10-28T04:28:34Z

[Term]
id: ID:0000155
name: laminin
xref: FMA:62926
is_a: ID:0000177 ! glycoprotein
created_by: Asami Suzuki
creation_date: 2012-10-28T04:29:27Z

[Term]
id: ID:0000156
name: laminin-5
xref: PR:000027395
is_a: ID:0000155 ! laminin
created_by: Asami Suzuki
creation_date: 2012-10-28T04:29:45Z

[Term]
id: ID:0000157
name: vascular endothelial growth factor A
xref: PR:000017284
is_a: ID:0000151 ! peptide
created_by: Asami Suzuki
creation_date: 2012-10-28T04:32:03Z

[Term]
id: ID:0000158
name: sialoglycoprotein
is_a: ID:0000944 ! glycopeptide
relationship: PD:0100005 ID:0000049 ! 3 medical treatment for pathological bone loss
created_by: Asami Suzuki
creation_date: 2012-10-28T04:32:43Z

[Term]
id: ID:0000159
name: bone sialoprotein
xref: PR:000008878
is_a: ID:0000158 ! sialoglycoprotein
created_by: Asami Suzuki
creation_date: 2012-10-28T04:33:11Z

[Term]
id: ID:0000160
name: keratinocyte growth factor
synonym: "KGF" RELATED []
xref: PR:000007498
is_a: ID:0000151 ! peptide
created_by: Asami Suzuki
creation_date: 2012-10-28T04:33:58Z

[Term]
id: ID:0000161
name: interferon-gamma
xref: PR:000000017
relationship: PD:0100010 GO:0045453 ! 4 bone resorption
created_by: Asami Suzuki
creation_date: 2012-10-28T04:35:06Z

[Term]
id: ID:0000162
name: interferon regulatory factor
xref: PR:000001862
is_a: ID:0000151 ! peptide
relationship: PD:0100005 ID:0000050 ! 2 medical treatment for inflammation
created_by: Asami Suzuki
creation_date: 2012-10-28T04:35:36Z

[Term]
id: ID:0000163
name: insulin-like growth factor 1
xref: PR:000009182
is_a: ID:0000941 ! somatomedin
created_by: Asami Suzuki
creation_date: 2012-10-28T04:36:25Z

[Term]
id: ID:0000164
name: insulin-like growth factor 2
xref: PR:000008942
is_a: ID:0000941 ! somatomedin
created_by: Asami Suzuki
creation_date: 2012-10-28T04:36:59Z

[Term]
id: ID:0000165
name: endothelin-1
xref: CHEBI:153671
xref: PR:000006897
is_a: ID:0000151 ! peptide
relationship: PD:0100005 GO:0045453 ! 4 bone resorption
relationship: PD:0100005 ID:0000018 ! 2 inflammation in gingiva
created_by: Asami Suzuki
creation_date: 2012-10-28T04:37:27Z

[Term]
id: ID:0000166
name: bradykinin [human]
is_a: ID:0000151 ! peptide
relationship: PD:0100005 GO:0045453 ! 4 bone resorption
relationship: PD:0100005 ID:0000018 ! 2 inflammation in gingiva
created_by: Asami Suzuki
creation_date: 2012-10-28T04:37:47Z

[Term]
id: ID:0000167
name: kallidin
xref: PR:000001552
is_a: ID:0000166 ! bradykinin [human]
created_by: Asami Suzuki
creation_date: 2012-10-28T04:38:16Z

[Term]
id: ID:0000168
name: angiotensin [human]
is_a: ID:0000178 ! hormone
created_by: Asami Suzuki
creation_date: 2012-10-28T04:39:35Z

[Term]
id: ID:0000169
name: alpha2-antiplasmin
xref: PR:000014706
is_a: ID:0000151 ! peptide
relationship: PD:0100005 GO:0045453 ! 4 bone resorption
relationship: PD:0100005 ID:0000050 ! 2 medical treatment for inflammation
created_by: Asami Suzuki
creation_date: 2012-10-28T04:40:03Z

[Term]
id: ID:0000170
name: adenylate cyclase
xref: PR:000003751
is_a: ID:0000151 ! peptide
created_by: Asami Suzuki
creation_date: 2012-10-28T04:40:27Z

[Term]
id: ID:0000171
name: angiogenic protein
is_a: ID:0000152 ! protein
created_by: Asami Suzuki
creation_date: 2012-10-28T04:41:13Z

[Term]
id: ID:0000172
name: blood protein
is_a: ID:0000152 ! protein
created_by: Asami Suzuki
creation_date: 2012-10-28T04:41:43Z

[Term]
id: ID:0000173
name: carrier protein
is_a: ID:0000152 ! protein
created_by: Asami Suzuki
creation_date: 2012-10-28T04:42:09Z

[Term]
id: ID:0000174
name: DNA-binding protein
is_a: ID:0000152 ! protein
created_by: Asami Suzuki
creation_date: 2012-10-28T04:43:00Z

[Term]
id: ID:0000175
name: enzyme
is_a: ID:0000152 ! protein
created_by: Asami Suzuki
creation_date: 2012-10-28T04:43:31Z

[Term]
id: ID:0000176
name: globulin
is_a: ID:0000152 ! protein
created_by: Asami Suzuki
creation_date: 2012-10-28T04:44:06Z

[Term]
id: ID:0000177
name: glycoprotein
xref: FMA:62925
is_a: ID:0000152 ! protein
created_by: Asami Suzuki
creation_date: 2012-10-28T04:44:25Z

[Term]
id: ID:0000178
name: hormone
xref: FMA:12278
is_a: ID:0000152 ! protein
created_by: Asami Suzuki
creation_date: 2012-10-28T04:44:55Z

[Term]
id: ID:0000179
name: iIntercellular singaling peptide and protein
is_a: ID:0000152 ! protein
created_by: Asami Suzuki
creation_date: 2012-10-28T04:45:20Z

[Term]
id: ID:0000180
name: membrane protein
is_a: ID:0000152 ! protein
created_by: Asami Suzuki
creation_date: 2012-10-28T04:46:00Z

[Term]
id: ID:0000181
name: neoplasm protein
is_a: ID:0000152 ! protein
created_by: Asami Suzuki
creation_date: 2012-10-28T04:46:22Z

[Term]
id: ID:0000182
name: nuclear protein
xref: PR:000008560
is_a: ID:0000152 ! protein
created_by: Asami Suzuki
creation_date: 2012-10-28T04:46:52Z

[Term]
id: ID:0000184
name: salivary protein and peptide
is_a: ID:0000152 ! protein
created_by: Asami Suzuki
creation_date: 2012-10-28T04:47:58Z

[Term]
id: ID:0000185
name: scleroprotein
is_a: ID:0000152 ! protein
created_by: Asami Suzuki
creation_date: 2012-10-28T04:48:43Z

[Term]
id: ID:0000186
name: tissue inhibitor of metalloproteinase
synonym: "TIMP" RELATED []
is_a: ID:0000152 ! protein
relationship: PD:0100010 ID:0000018 ! 2 inflammation in gingiva
created_by: Asami Suzuki
creation_date: 2012-10-28T04:49:08Z

[Term]
id: ID:0000187
name: angiopoietin
xref: PR:000004023
is_a: ID:0000171 ! angiogenic protein
relationship: PD:0100005 ID:0000050 ! 2 medical treatment for inflammation
created_by: Asami Suzuki
creation_date: 2012-10-28T04:50:13Z

[Term]
id: ID:0000188
name: neutrophil cationic protein
is_a: ID:0000172 ! blood protein
relationship: RO:0000019 ID:0000018 ! 2 inflammation in gingiva
created_by: Asami Suzuki
creation_date: 2012-10-28T04:51:18Z

[Term]
id: ID:0000189
name: immunoglobulin
synonym: "Ig " RELATED []
xref: FMA:62871
is_a: ID:0000172 ! blood protein
relationship: PD:0100010 GO:0045453 ! 4 bone resorption
relationship: RO:0000019 ID:0000050 ! 2 medical treatment for inflammation
created_by: Asami Suzuki
creation_date: 2012-10-28T04:52:46Z

[Term]
id: ID:0000190
name: HMW kininogen
synonym: "High-Molecular-Weight kininogen " RELATED []
xref: PR:000009430
is_a: ID:0000172 ! blood protein
created_by: Asami Suzuki
creation_date: 2012-10-28T04:53:20Z

[Term]
id: ID:0000191
name: hemoglobin
xref: FMA:62293
is_a: ID:0000172 ! blood protein
created_by: Asami Suzuki
creation_date: 2012-10-28T04:53:52Z

[Term]
id: ID:0000192
name: fibrinogen
xref: PR:000001012
is_a: ID:0000172 ! blood protein
relationship: RO:0000019 ID:0000018 ! 2 inflammation in gingiva
created_by: Asami Suzuki
creation_date: 2012-10-28T04:54:24Z

[Term]
id: ID:0000193
name: alpha2-macroglobulin
xref: PR:000003514
is_a: ID:0000172 ! blood protein
relationship: PD:0100005 ID:0000050 ! 2 medical treatment for inflammation
created_by: Asami Suzuki
creation_date: 2012-10-28T04:54:44Z

[Term]
id: ID:0000194
name: IgG
synonym: "immunoglobulin G " RELATED []
is_a: ID:0000189 ! immunoglobulin
created_by: Asami Suzuki
creation_date: 2012-10-28T04:55:50Z

[Term]
id: ID:0000195
name: IgM
synonym: "immunoglobulin M " RELATED []
xref: FMA:62873
is_a: ID:0000189 ! immunoglobulin
created_by: Asami Suzuki
creation_date: 2012-10-28T04:56:13Z

[Term]
id: ID:0000196
name: IgE
synonym: "immunoglobulin E " RELATED []
xref: FMA:62875
is_a: ID:0000189 ! immunoglobulin
created_by: Asami Suzuki
creation_date: 2012-10-28T04:57:24Z

[Term]
id: ID:0000197
name: IgD
synonym: "immunoglobulin D " RELATED []
xref: FMA:62876
is_a: ID:0000189 ! immunoglobulin
created_by: Asami Suzuki
creation_date: 2012-10-28T04:57:57Z

[Term]
id: ID:0000198
name: IgA
synonym: "immunoglobulin A " RELATED []
xref: FMA:62874
is_a: ID:0000189 ! immunoglobulin
created_by: Asami Suzuki
creation_date: 2012-10-28T04:58:19Z

[Term]
id: ID:0000199
name: anti-fimbriae IgG
is_a: ID:0000194 ! IgG
created_by: Asami Suzuki
creation_date: 2012-10-28T04:58:42Z

[Term]
id: ID:0000200
name: IgG1
is_a: ID:0000194 ! IgG
created_by: Asami Suzuki
creation_date: 2012-10-28T04:59:11Z

[Term]
id: ID:0000201
name: IgG2
is_a: ID:0000194 ! IgG
created_by: Asami Suzuki
creation_date: 2012-10-28T04:59:29Z

[Term]
id: ID:0000202
name: IgG2a
is_a: ID:0000201 ! IgG2
created_by: Asami Suzuki
creation_date: 2012-10-28T04:59:51Z

[Term]
id: ID:0000203
name: IgG4
is_a: ID:0000194 ! IgG
created_by: Asami Suzuki
creation_date: 2012-10-28T05:00:16Z

[Term]
id: ID:0000204
name: STAT
synonym: "signal transduction and activator of transcription " RELATED []
is_a: ID:0000173 ! carrier protein
created_by: Asami Suzuki
creation_date: 2012-10-28T05:02:01Z

[Term]
id: ID:0000205
name: Sap-1
xref: PR:000007027
is_a: ID:0000173 ! carrier protein
created_by: Asami Suzuki
creation_date: 2012-10-28T05:02:28Z

[Term]
id: ID:0000206
name: osteonectin
xref: PR:000015475
is_a: ID:0000173 ! carrier protein
created_by: Asami Suzuki
creation_date: 2012-10-28T05:02:51Z

[Term]
id: ID:0000207
name: AU-rich element RNA binding protein
xref: PR:000008664
is_a: ID:0000173 ! carrier protein
created_by: Asami Suzuki
creation_date: 2012-10-28T05:03:19Z

[Term]
id: ID:0000208
name: STAT-3
is_a: ID:0000204 ! STAT
created_by: Asami Suzuki
creation_date: 2012-10-28T05:03:58Z

[Term]
id: ID:0000209
name: STAT-4
is_a: ID:0000204 ! STAT
created_by: Asami Suzuki
creation_date: 2012-10-28T05:04:15Z

[Term]
id: ID:0000210
name: STAT-5
is_a: ID:0000204 ! STAT
created_by: Asami Suzuki
creation_date: 2012-10-28T05:04:39Z

[Term]
id: ID:0000211
name: STAT-6
is_a: ID:0000204 ! STAT
created_by: Asami Suzuki
creation_date: 2012-10-28T05:05:07Z

[Term]
id: ID:0000212
name: activating transcription factor
is_a: ID:0000337 ! transcription factor
created_by: Asami Suzuki
creation_date: 2012-10-28T05:06:22Z

[Term]
id: ID:0000213
name: activating transcription factor-2
xref: PR:000004398
is_a: ID:0000212 ! activating transcription factor
created_by: Asami Suzuki
creation_date: 2012-10-28T05:08:11Z

[Term]
id: ID:0000214
name: activating transcription factor-3
xref: PR:000004399
is_a: ID:0000212 ! activating transcription factor
created_by: Asami Suzuki
creation_date: 2012-10-28T05:08:45Z

[Term]
id: ID:0000215
name: activactor protein-1
xref: PR:000009232
is_a: ID:0000174 ! DNA-binding protein
created_by: Asami Suzuki
creation_date: 2012-10-28T05:09:32Z

[Term]
id: ID:0000216
name: CCAAT-enhancer binding protein
xref: PR:000005307
is_a: ID:0000174 ! DNA-binding protein
created_by: Asami Suzuki
creation_date: 2012-10-28T05:10:10Z

[Term]
id: ID:0000217
name: FOSB
synonym: "protein fosB " RELATED []
xref: PR:000007598
is_a: ID:0000174 ! DNA-binding protein
created_by: Asami Suzuki
creation_date: 2012-10-28T05:10:41Z

[Term]
id: ID:0000218
name: fos-related antigen 1
xref: PR:000007599
is_a: ID:0000174 ! DNA-binding protein
created_by: Asami Suzuki
creation_date: 2012-10-28T05:11:09Z

[Term]
id: ID:0000219
name: fos-related antigen 2
xref: PR:000007600
is_a: ID:0000174 ! DNA-binding protein
created_by: Asami Suzuki
creation_date: 2012-10-28T05:11:41Z

[Term]
id: ID:0000220
name: FOXP3
synonym: "forkhead box protein P3" RELATED []
xref: PR:000001350
is_a: ID:0000174 ! DNA-binding protein
created_by: Asami Suzuki
creation_date: 2012-10-28T05:12:05Z

[Term]
id: ID:0000221
name: GATA binding protein 3
is_a: ID:0000174 ! DNA-binding protein
created_by: Asami Suzuki
creation_date: 2012-10-28T05:12:29Z

[Term]
id: ID:0000222
name: homeodomain protein
is_a: ID:0000174 ! DNA-binding protein
created_by: Asami Suzuki
creation_date: 2012-10-28T05:12:52Z

[Term]
id: ID:0000223
name: ALX
is_a: ID:0000222 ! homeodomain protein
created_by: Asami Suzuki
creation_date: 2012-10-28T05:13:16Z

[Term]
id: ID:0000224
name: KH-splice regulatory protein
is_a: ID:0000174 ! DNA-binding protein
created_by: Asami Suzuki
creation_date: 2012-10-28T05:13:57Z

[Term]
id: ID:0000225
name: nuclear receptor subfamily 1, group F, member 1
is_a: ID:0000174 ! DNA-binding protein
created_by: Asami Suzuki
creation_date: 2012-10-28T05:14:57Z

[Term]
id: ID:0000226
name: nuclear receptor subfamily 1, group F, member 3
is_a: ID:0000174 ! DNA-binding protein
created_by: Asami Suzuki
creation_date: 2012-10-28T05:16:19Z

[Term]
id: ID:0000227
name: RORalpha
is_a: ID:0000225 ! nuclear receptor subfamily 1, group F, member 1
created_by: Asami Suzuki
creation_date: 2012-10-28T05:18:13Z

[Term]
id: ID:0000228
name: RORgammma T
is_a: ID:0000226 ! nuclear receptor subfamily 1, group F, member 3
created_by: Asami Suzuki
creation_date: 2012-10-28T05:18:43Z

[Term]
id: ID:0000229
name: ternary complex factor
is_a: ID:0000174 ! DNA-binding protein
created_by: Asami Suzuki
creation_date: 2012-10-28T05:19:37Z

[Term]
id: ID:0000230
name: tristetraprolin
synonym: "TTP" RELATED []
xref: PR:000017639
is_a: ID:0000174 ! DNA-binding protein
created_by: Asami Suzuki
creation_date: 2012-10-28T05:20:03Z

[Term]
id: ID:0000231
name: aminopeptidase
is_a: ID:0000175 ! enzyme
created_by: Asami Suzuki
creation_date: 2012-10-28T05:20:42Z

[Term]
id: ID:0000232
name: hydrolase
is_a: ID:0000175 ! enzyme
created_by: Asami Suzuki
creation_date: 2012-10-28T05:21:01Z

[Term]
id: ID:0000233
name: isoenzyme
is_a: ID:0000175 ! enzyme
created_by: Asami Suzuki
creation_date: 2012-10-28T05:21:38Z

[Term]
id: ID:0000234
name: lyase
is_a: ID:0000175 ! enzyme
creation_date: 2012-10-28T08:54:41Z

[Term]
id: ID:0000235
name: multienzymes complexe
is_a: ID:0000175 ! enzyme
created_by: Asami Suzuki
creation_date: 2012-10-28T08:55:25Z

[Term]
id: ID:0000236
name: oxidoreductase
is_a: ID:0000175 ! enzyme
created_by: Asami Suzuki
creation_date: 2012-10-28T08:56:01Z

[Term]
id: ID:0000237
name: transferase
is_a: ID:0000175 ! enzyme
created_by: Asami Suzuki
creation_date: 2012-10-28T08:56:34Z

[Term]
id: ID:0000238
name: phosphotransferase
is_a: ID:0000237 ! transferase
created_by: Asami Suzuki
creation_date: 2012-10-28T08:57:20Z

[Term]
id: ID:0000239
name: protein kinase
is_a: ID:0000238 ! phosphotransferase
created_by: Asami Suzuki
creation_date: 2012-10-28T08:57:56Z

[Term]
id: ID:0000240
name: tissue-type plasminogen activator
is_a: ID:0000239 ! protein kinase
created_by: Asami Suzuki
creation_date: 2012-10-28T08:58:21Z

[Term]
id: ID:0000241
name: stress-activated protein kinase
is_a: ID:0000239 ! protein kinase
created_by: Asami Suzuki
creation_date: 2012-10-28T08:58:58Z

[Term]
id: ID:0000242
name: ribosomal S6 kinase
is_a: ID:0000239 ! protein kinase
created_by: Asami Suzuki
creation_date: 2012-10-28T08:59:23Z

[Term]
id: ID:0000243
name: protein kinase C
xref: PR:000002344
is_a: ID:0000239 ! protein kinase
created_by: Asami Suzuki
creation_date: 2012-10-28T08:59:59Z

[Term]
id: ID:0000244
name: protein kinase A
is_a: ID:0000239 ! protein kinase
created_by: Asami Suzuki
creation_date: 2012-10-28T09:00:22Z

[Term]
id: ID:0000245
name: mitogen activated protein kinase interaction kinase
is_a: ID:0000244 ! protein kinase A
relationship: RO:0000019 PD:0000492 ! mitogenactivated protein kinasescascade
created_by: Asami Suzuki
creation_date: 2012-10-28T09:00:48Z

[Term]
id: ID:0000246
name: MAPK kinase
is_a: ID:0000239 ! protein kinase
created_by: Asami Suzuki
creation_date: 2012-10-28T09:01:46Z

[Term]
id: ID:0000247
name: Ras-MAP
is_a: ID:0000246 ! MAPK kinase
created_by: Asami Suzuki
creation_date: 2012-10-28T09:02:11Z

[Term]
id: ID:0000248
name: Raf family MAP kinase kinase kinases
is_a: ID:0000246 ! MAPK kinase
created_by: Asami Suzuki
creation_date: 2012-10-28T09:02:35Z

[Term]
id: ID:0000249
name: p38 regulated / activated kinase
is_a: ID:0000246 ! MAPK kinase
created_by: Asami Suzuki
creation_date: 2012-10-28T09:03:21Z

[Term]
id: ID:0000250
name: p38 MAPK
is_a: ID:0000246 ! MAPK kinase
created_by: Asami Suzuki
creation_date: 2012-10-28T09:04:13Z

[Term]
id: ID:0000251
name: indole-5 carboxamide
is_a: ID:0000250 ! p38 MAPK
created_by: Asami Suzuki
creation_date: 2012-10-28T09:04:37Z

[Term]
id: ID:0000252
name: mitogen activated protein kinase
is_a: ID:0000246 ! MAPK kinase
created_by: Asami Suzuki
creation_date: 2012-10-28T09:05:12Z

[Term]
id: ID:0000253
name: mitogen activated protein kinase kinase-3
is_a: ID:0000252 ! mitogen activated protein kinase
created_by: Asami Suzuki
creation_date: 2012-10-28T09:05:55Z

[Term]
id: ID:0000254
name: mitogen activated protein kinase kinase-3
is_a: ID:0000252 ! mitogen activated protein kinase
created_by: Asami Suzuki
creation_date: 2012-10-28T09:06:48Z

[Term]
id: ID:0000255
name: MAPK kinase 7
is_a: ID:0000246 ! MAPK kinase
created_by: Asami Suzuki
creation_date: 2012-10-28T09:07:28Z

[Term]
id: ID:0000256
name: MAPK kinase 6
is_a: ID:0000246 ! MAPK kinase
created_by: Asami Suzuki
creation_date: 2012-10-28T09:07:50Z

[Term]
id: ID:0000257
name: MAPK kinase 3
is_a: ID:0000246 ! MAPK kinase
created_by: Asami Suzuki
creation_date: 2012-10-28T09:08:13Z

[Term]
id: ID:0000258
name: extracellular signal-regulated kinase
synonym: "ERK" RELATED []
is_a: ID:0000246 ! MAPK kinase
created_by: Asami Suzuki
creation_date: 2012-10-28T09:08:55Z

[Term]
id: ID:0000259
name: extracellular signal regulated kinase 5
is_a: ID:0000258 ! extracellular signal-regulated kinase
created_by: Asami Suzuki
creation_date: 2012-10-28T09:09:34Z

[Term]
id: ID:0000260
name: extracellular signal regulated kinase 2
is_a: ID:0000258 ! extracellular signal-regulated kinase
created_by: Asami Suzuki
creation_date: 2012-10-28T09:10:06Z

[Term]
id: ID:0000261
name: extracellular signal regulated kinase 1
is_a: ID:0000258 ! extracellular signal-regulated kinase
created_by: Asami Suzuki
creation_date: 2012-10-28T09:11:29Z

[Term]
id: ID:0000262
name: DAG kinase
is_a: ID:0000246 ! MAPK kinase
created_by: Asami Suzuki
creation_date: 2012-10-28T09:12:12Z

[Term]
id: ID:0000263
name: casein kinase II
is_a: ID:0000239 ! protein kinase
created_by: Asami Suzuki
creation_date: 2012-10-28T09:13:57Z

[Term]
id: ID:0000264
name: c-Jun N-terminal kinase
is_a: ID:0000239 ! protein kinase
created_by: Asami Suzuki
creation_date: 2012-10-28T09:14:32Z

[Term]
id: ID:0000265
name: c-src
is_a: ID:0000239 ! protein kinase
created_by: Asami Suzuki
creation_date: 2012-10-28T09:15:10Z

[Term]
id: ID:0000266
name: exopeptidase
is_a: ID:0000239 ! protein kinase
created_by: Asami Suzuki
creation_date: 2012-10-28T09:15:46Z

[Term]
id: ID:0000267
name: glycogen synthase kinase-3
is_a: ID:0000239 ! protein kinase
created_by: Asami Suzuki
creation_date: 2012-10-28T09:16:45Z

[Term]
id: ID:0000268
name: I kappa B-kinase
xref: PR:000001781
is_a: ID:0000239 ! protein kinase
created_by: Asami Suzuki
creation_date: 2012-10-28T09:17:43Z

[Term]
id: ID:0000269
name: NEMO
is_a: ID:0000268 ! I kappa B-kinase
created_by: Asami Suzuki
creation_date: 2012-10-28T09:18:10Z

[Term]
id: ID:0000270
name: interleukin-1-receptor associated kinase
is_a: ID:0000239 ! protein kinase
created_by: Asami Suzuki
creation_date: 2012-10-28T09:18:34Z

[Term]
id: ID:0000271
name: Janus-associated kinases
is_a: ID:0000239 ! protein kinase
created_by: Asami Suzuki
creation_date: 2012-10-28T09:19:06Z

[Term]
id: ID:0000272
name: JNK mitogen-activated protein kinase
is_a: ID:0000239 ! protein kinase
created_by: Asami Suzuki
creation_date: 2012-10-28T09:19:57Z

[Term]
id: ID:0000273
name: proto-oncogene proteins c-kit
is_a: ID:0000239 ! protein kinase
created_by: Asami Suzuki
creation_date: 2012-10-28T09:21:05Z

[Term]
id: ID:0000274
name: Ras superfamily kinase
is_a: ID:0000239 ! protein kinase
created_by: Asami Suzuki
creation_date: 2012-10-28T09:21:55Z

[Term]
id: ID:0000275
name: fibronectin
xref: FMA:67311
xref: PR:000007581
is_a: ID:0000176 ! globulin
created_by: Asami Suzuki
creation_date: 2012-10-28T09:23:33Z

[Term]
id: ID:0000276
name: glycoprotein GP110
is_a: ID:0000177 ! glycoprotein
created_by: Asami Suzuki
creation_date: 2012-10-28T09:24:37Z

[Term]
id: ID:0000277
name: intercellular adhesion molecule-1
synonym: "ICAM-1 " RELATED []
xref: PR:000001467
is_a: ID:0000177 ! glycoprotein
created_by: Asami Suzuki
creation_date: 2012-10-28T09:25:09Z

[Term]
id: ID:0000278
name: syndecan
xref: FMA:63021
is_a: ID:0000177 ! glycoprotein
created_by: Asami Suzuki
creation_date: 2012-10-28T09:25:48Z

[Term]
id: ID:0000279
name: syndecan-1
xref: PR:000001935
is_a: ID:0000278 ! syndecan
created_by: Asami Suzuki
creation_date: 2012-10-28T09:26:16Z

[Term]
id: ID:0000280
name: syndecan-2
xref: PR:000014552
is_a: ID:0000278 ! syndecan
created_by: Asami Suzuki
creation_date: 2012-10-28T09:26:34Z

[Term]
id: ID:0000281
name: vascular cell adhesion molecule-1
is_a: ID:0000177 ! glycoprotein
created_by: Asami Suzuki
creation_date: 2012-10-28T09:27:00Z

[Term]
id: ID:0000282
name: epidermal growth factors [human]
xref: EFO:0003298
is_a: ID:0000178 ! hormone
created_by: Asami Suzuki
creation_date: 2012-10-28T09:27:57Z

[Term]
id: ID:0000283
name: estrogen [human]
xref: CHEBI:50114
xref: FMA:83376
is_a: ID:0000178 ! hormone
relationship: PD:0100005 ID:0000018 ! 2 inflammation in gingiva
relationship: RO:0000017 GO:0044399 ! 1 multi-species biofilm formation
created_by: Asami Suzuki
creation_date: 2012-10-28T09:28:34Z

[Term]
id: ID:0000284
name: glucocorticoid [human]
is_a: ID:0000178 ! hormone
created_by: Asami Suzuki
creation_date: 2012-10-28T09:28:58Z

[Term]
id: ID:0000285
name: histamine [human]
xref: FMA:61806
is_a: ID:0000446 ! amine
relationship: PD:0100005 GO:0045453 ! 4 bone resorption
relationship: PD:0100005 ID:0000018 ! 2 inflammation in gingiva
created_by: Asami Suzuki
creation_date: 2012-10-28T09:29:32Z

[Term]
id: ID:0000286
name: insulin [human]
xref: CHEBI:5931
is_a: ID:0000178 ! hormone
created_by: Asami Suzuki
creation_date: 2012-10-28T09:29:56Z

[Term]
id: ID:0000287
name: leptin [human]
xref: EFO:0003199
xref: PR:000009758
is_a: ID:0000178 ! hormone
created_by: Asami Suzuki
creation_date: 2012-10-28T09:30:29Z

[Term]
id: ID:0000288
name: parathyroid hormone [human]
xref: FMA:83374
xref: PR:000013429
is_a: ID:0000178 ! hormone
created_by: Asami Suzuki
creation_date: 2012-10-28T09:31:13Z

[Term]
id: ID:0000289
name: platelet-activated growth factor
is_a: ID:0000178 ! hormone
created_by: Asami Suzuki
creation_date: 2012-10-28T09:32:03Z

[Term]
id: ID:0000291
name: cyclin D1
xref: PR:000026740
is_a: ID:0000179 ! iIntercellular singaling peptide and protein
created_by: Asami Suzuki
creation_date: 2012-10-28T09:34:12Z

[Term]
id: ID:0000292
name: fibroblast growth factor
synonym: "FGF " RELATED []
xref: EFO:000316
is_a: ID:0000179 ! iIntercellular singaling peptide and protein
relationship: PD:0100010 GO:0045453 ! 4 bone resorption
relationship: PD:0100010 ID:0000018 ! 2 inflammation in gingiva
created_by: Asami Suzuki
creation_date: 2012-10-28T09:34:40Z

[Term]
id: ID:0000293
name: FGF-1
synonym: "fibroblast growth factor 1 " RELATED []
xref: PR:000007479
is_a: ID:0000292 ! fibroblast growth factor
created_by: Asami Suzuki
creation_date: 2012-10-28T09:35:10Z

[Term]
id: ID:0000294
name: FGF-10
synonym: "fibroblast growth factor 10 " RELATED []
xref: PR:000007480
is_a: ID:0000292 ! fibroblast growth factor
created_by: Asami Suzuki
creation_date: 2012-10-28T09:35:27Z

[Term]
id: ID:0000295
name: FGF-2
synonym: "fibroblast growth factor 2 " RELATED []
xref: PR:000007489
is_a: ID:0000292 ! fibroblast growth factor
created_by: Asami Suzuki
creation_date: 2012-10-28T09:35:51Z

[Term]
id: ID:0000296
name: FGF-7
synonym: "fibroblast growth factor 7 " RELATED []
xref: PR:000007498
is_a: ID:0000292 ! fibroblast growth factor
created_by: Asami Suzuki
creation_date: 2012-10-28T09:36:22Z

[Term]
id: ID:0000297
name: macrophage inflammatory protein 2
is_a: ID:0000508 ! macrophage inflammatory protein
created_by: Asami Suzuki
creation_date: 2012-10-28T09:37:57Z

[Term]
id: ID:0000298
name: MAPK
is_a: ID:0000239 ! protein kinase
created_by: Asami Suzuki
creation_date: 2012-10-28T09:39:17Z

[Term]
id: ID:0000299
name: MAPKAPK-2
synonym: "MAP-kinase-activated kinase 2 " RELATED []
xref: PR:000010165
is_a: ID:0000239 ! protein kinase
created_by: Asami Suzuki
creation_date: 2012-10-28T09:39:38Z

[Term]
id: ID:0000301
name: son of sevenless 1
synonym: "son of sevenless homolog 1 " RELATED []
synonym: "SOS1 protein " RELATED []
xref: PR:000015423
is_a: ID:0000179 ! iIntercellular singaling peptide and protein
created_by: Asami Suzuki
creation_date: 2012-10-28T09:40:41Z

[Term]
id: ID:0000302
name: substance P
is_a: ID:0000179 ! iIntercellular singaling peptide and protein
created_by: Asami Suzuki
creation_date: 2012-10-28T09:41:04Z

[Term]
id: ID:0000303
name: T-cell restricted intercelluar protein
is_a: ID:0000179 ! iIntercellular singaling peptide and protein
created_by: Asami Suzuki
creation_date: 2012-10-28T09:41:28Z

[Term]
id: ID:0000304
name: TNF receptor associated factor
xref: PR:000002191
is_a: ID:0000179 ! iIntercellular singaling peptide and protein
created_by: Asami Suzuki
creation_date: 2012-10-28T09:42:10Z

[Term]
id: ID:0000305
name: TNF receptor-associted factor-6
synonym: "TRAF6" RELATED []
xref: PR:000002292
is_a: ID:0000304 ! TNF receptor associated factor
created_by: Asami Suzuki
creation_date: 2012-10-28T09:42:43Z

[Term]
id: ID:0000306
name: tollip protein
is_a: ID:0000179 ! iIntercellular singaling peptide and protein
created_by: Asami Suzuki
creation_date: 2012-10-28T09:43:37Z

[Term]
id: ID:0000308
name: integrin
xref: FMA:67222
is_a: ID:0000180 ! membrane protein
created_by: Asami Suzuki
creation_date: 2012-10-28T09:45:11Z

[Term]
id: ID:0000309
name: alpha4 integrin
synonym: "integrin alpha 4 " RELATED []
xref: PR:000009129
is_a: ID:0000308 ! integrin
created_by: Asami Suzuki
creation_date: 2012-10-28T09:45:30Z

[Term]
id: ID:0000310
name: alpha5 beta1 integrin
is_a: ID:0000308 ! integrin
created_by: Asami Suzuki
creation_date: 2012-10-28T09:45:57Z

[Term]
id: ID:0000311
name: alpha5 beta3 integrin
is_a: ID:0000308 ! integrin
created_by: Asami Suzuki
creation_date: 2012-10-28T09:46:54Z

[Term]
id: ID:0000312
name: alpha6 integrin
synonym: "integrin alpha 6 " RELATED []
xref: PR:000009131
is_a: ID:0000308 ! integrin
created_by: Asami Suzuki
creation_date: 2012-10-28T09:47:25Z

[Term]
id: ID:0000313
name: beta1 integrin
synonym: "integrin beta 1 " RELATED []
xref: PR:000002040
is_a: ID:0000308 ! integrin
created_by: Asami Suzuki
creation_date: 2012-10-28T09:47:58Z

[Term]
id: ID:0000314
name: beta2 integrin
synonym: "integrin beta 2 " RELATED []
xref: PR:000002041
is_a: ID:0000308 ! integrin
created_by: Asami Suzuki
creation_date: 2012-10-28T09:48:42Z

[Term]
id: ID:0000316
name: IL-1 receptor accessory protein
xref: PR:000001268
is_a: ID:0000180 ! membrane protein
created_by: Asami Suzuki
creation_date: 2012-10-28T09:50:54Z

[Term]
id: ID:0000317
name: receptor activator of nuclear factor-kappa B
is_a: ID:0000180 ! membrane protein
created_by: Asami Suzuki
creation_date: 2012-10-28T09:51:37Z

[Term]
id: ID:0000318
name: Hu protein R
synonym: "Hu paraneos;astic encephalomyelitis antigen " RELATED []
is_a: ID:0000173 ! carrier protein
created_by: Asami Suzuki
creation_date: 2012-10-28T09:53:07Z

[Term]
id: ID:0000321
name: histamin
xref: PR:000003588
is_a: ID:0000184 ! salivary protein and peptide
created_by: Asami Suzuki
creation_date: 2012-10-28T09:55:01Z

[Term]
id: ID:0000322
name: statherin
synonym: "STATH protein " RELATED []
xref: PR:000015725
is_a: ID:0000184 ! salivary protein and peptide
created_by: Asami Suzuki
creation_date: 2012-10-28T09:56:48Z

[Term]
id: ID:0000324
name: tenascin
xref: PR:000016471
is_a: ID:0000185 ! scleroprotein
created_by: Asami Suzuki
creation_date: 2012-10-28T09:58:24Z

[Term]
id: ID:0000325
name: TIMP-1
synonym: "tissue inhibitor of metalloproteinase 1 " RELATED []
xref: PR:000016352
is_a: ID:0000186 ! tissue inhibitor of metalloproteinase
created_by: Asami Suzuki
creation_date: 2012-10-28T09:59:58Z

[Term]
id: ID:0000326
name: TIMP-2
synonym: "tissue inhibitor of metalloproteinase 2 " RELATED []
xref: PR:000016353
is_a: ID:0000186 ! tissue inhibitor of metalloproteinase
created_by: Asami Suzuki
creation_date: 2012-10-28T10:00:37Z

[Term]
id: ID:0000327
name: TIMP-3
synonym: "tissue inhibitor of metalloproteinase 3 " RELATED []
xref: PR:000016354
is_a: ID:0000186 ! tissue inhibitor of metalloproteinase
created_by: Asami Suzuki
creation_date: 2012-10-28T10:00:59Z

[Term]
id: ID:0000328
name: TIMP-4
synonym: "tissue inhibitor of metalloproteinase 4 " RELATED []
xref: PR:000016355
is_a: ID:0000186 ! tissue inhibitor of metalloproteinase
created_by: Asami Suzuki
creation_date: 2012-10-28T10:01:42Z

[Term]
id: ID:0000329
name: genetic molecule
is_a: PD:0000471 ! human molecule
created_by: Asami Suzuki
creation_date: 2012-10-28T10:03:30Z

[Term]
id: ID:0000330
name: proto-oncogene
is_a: ID:0000329 ! genetic molecule
relationship: PD:0100005 GO:0045453 ! 4 bone resorption
created_by: Asami Suzuki
creation_date: 2012-10-28T10:03:56Z

[Term]
id: ID:0000331
name: Inhibitor
is_a: PD:0000471 ! human molecule
created_by: Asami Suzuki
creation_date: 2012-10-28T10:04:24Z

[Term]
id: ID:0000332
name: ligand
is_a: PD:0000471 ! human molecule
created_by: Asami Suzuki
creation_date: 2012-10-28T10:05:03Z

[Term]
id: ID:0000333
name: metabolic intermediate
is_a: PD:0000471 ! human molecule
created_by: Asami Suzuki
creation_date: 2012-10-28T10:06:08Z

[Term]
id: ID:0000334
name: reactive oxygen
is_a: ID:0000333 ! metabolic intermediate
created_by: Asami Suzuki
creation_date: 2012-10-28T10:06:38Z

[Term]
id: ID:0000335
name: receptor
is_a: PD:0000471 ! human molecule
created_by: Asami Suzuki
creation_date: 2012-10-28T10:07:06Z

[Term]
id: ID:0000337
name: transcription factor
is_a: ID:0000174 ! DNA-binding protein
created_by: Asami Suzuki
creation_date: 2012-10-28T10:09:03Z

[Term]
id: ID:0000338
name: signal molecule
is_a: PD:0000471 ! human molecule
created_by: Asami Suzuki
creation_date: 2012-10-28T10:09:44Z

[Term]
id: ID:0000339
name: transporter
is_a: PD:0000471 ! human molecule
created_by: Asami Suzuki
creation_date: 2012-10-28T10:10:30Z

[Term]
id: ID:0000340
name: chemical and drug
is_a: PD:0000469 ! molecule
created_by: Asami Suzuki
creation_date: 2012-10-28T10:11:15Z

[Term]
id: ID:0000341
name: nutritional supplement
is_a: ID:0000340 ! chemical and drug
created_by: Asami Suzuki
creation_date: 2012-10-28T10:12:18Z

[Term]
id: ID:0000342
name: inorganic chemical
is_a: ID:0000340 ! chemical and drug
relationship: PD:0100005 ID:0000018 ! 2 inflammation in gingiva
created_by: Asami Suzuki
creation_date: 2012-10-28T10:12:52Z

[Term]
id: ID:0000343
name: drug for periodontitis
is_a: ID:0000340 ! chemical and drug
created_by: Asami Suzuki
creation_date: 2012-10-28T10:14:35Z

[Term]
id: ID:0000344
name: drug for other disease
is_a: ID:0000340 ! chemical and drug
created_by: Asami Suzuki
creation_date: 2012-10-28T10:15:06Z

[Term]
id: ID:0000345
name: a1-proteinase inhibitor
is_a: ID:0000331 ! Inhibitor
created_by: Asami Suzuki
creation_date: 2012-10-28T10:18:45Z

[Term]
id: ID:0000346
name: aldosterone inhibitor
is_a: ID:0000331 ! Inhibitor
created_by: Asami Suzuki
creation_date: 2012-10-28T10:19:16Z

[Term]
id: ID:0000347
name: carbonic anhydrase inhibitor
is_a: ID:0000331 ! Inhibitor
created_by: Asami Suzuki
creation_date: 2012-10-28T10:19:48Z

[Term]
id: ID:0000348
name: class p38 phamacological inhibitor
is_a: ID:0000331 ! Inhibitor
created_by: Asami Suzuki
creation_date: 2012-10-28T10:20:18Z

[Term]
id: ID:0000349
name: cyclin-dependent kinase inhibitor p18
is_a: ID:0000331 ! Inhibitor
created_by: Asami Suzuki
creation_date: 2012-10-28T10:20:55Z

[Term]
id: ID:0000350
name: cyclooxygenase inhibitor
is_a: ID:0000331 ! Inhibitor
created_by: Asami Suzuki
creation_date: 2012-10-28T10:21:29Z

[Term]
id: ID:0000351
name: cyclooxygenase 2 inhibitor
is_a: ID:0000350 ! cyclooxygenase inhibitor
created_by: Asami Suzuki
creation_date: 2012-10-28T10:22:04Z

[Term]
id: ID:0000352
name: endogenous inhibitor
is_a: ID:0000331 ! Inhibitor
created_by: Asami Suzuki
creation_date: 2012-10-28T10:22:38Z

[Term]
id: ID:0000353
name: endogenous proteinase inhibitor
is_a: ID:0000331 ! Inhibitor
created_by: Asami Suzuki
creation_date: 2012-10-28T10:23:13Z

[Term]
id: ID:0000354
name: ERK inhibitor
is_a: ID:0000331 ! Inhibitor
created_by: Asami Suzuki
creation_date: 2012-10-28T10:23:42Z

[Term]
id: ID:0000355
name: exogenous inhibitor
is_a: ID:0000331 ! Inhibitor
created_by: Asami Suzuki
creation_date: 2012-10-28T10:24:12Z

[Term]
id: ID:0000357
name: JNK Inhibitor II
is_a: ID:0000331 ! Inhibitor
created_by: Asami Suzuki
creation_date: 2012-10-28T10:25:36Z

[Term]
id: ID:0000358
name: matrix metalloproteinase inhibitor
synonym: "MMP inhibitor " RELATED []
is_a: ID:0000331 ! Inhibitor
created_by: Asami Suzuki
creation_date: 2012-10-28T10:26:07Z

[Term]
id: ID:0000359
name: P38 MAPK inhibitor
is_a: ID:0000331 ! Inhibitor
created_by: Asami Suzuki
creation_date: 2012-10-28T10:27:32Z

[Term]
id: ID:0000360
name: plasminogen activator inhibitor-1
is_a: ID:0000331 ! Inhibitor
created_by: Asami Suzuki
creation_date: 2012-10-28T10:28:06Z

[Term]
id: ID:0000361
name: plasminogen activator inhibitor-2
is_a: ID:0000331 ! Inhibitor
created_by: Asami Suzuki
creation_date: 2012-10-28T10:28:36Z

[Term]
id: ID:0000362
name: synthetic matrix metalloproteinase inhibitor
is_a: ID:0000331 ! Inhibitor
created_by: Asami Suzuki
creation_date: 2012-10-28T10:29:06Z

[Term]
id: ID:0000363
name: thromboxane inhibitor
is_a: ID:0000331 ! Inhibitor
created_by: Asami Suzuki
creation_date: 2012-10-28T10:30:00Z

[Term]
id: ID:0000364
name: PRR ligand
is_a: ID:0000332 ! ligand
created_by: Asami Suzuki
creation_date: 2012-10-28T10:30:33Z

[Term]
id: ID:0000365
name: TLR ligand
is_a: ID:0000332 ! ligand
created_by: Asami Suzuki
creation_date: 2012-10-28T10:31:03Z

[Term]
id: ID:0000366
name: advanced glycation end-product receptor
is_a: ID:0000335 ! receptor
creation_date: 2012-11-04T09:33:40Z

[Term]
id: ID:0000367
name: RAGE
is_a: ID:0000366 ! advanced glycation end-product receptor
created_by: Asami Suzuki
creation_date: 2012-11-04T09:34:38Z

[Term]
id: ID:0000368
name: antigen receptor
is_a: ID:0000335 ! receptor
created_by: Asami Suzuki
creation_date: 2012-11-04T09:35:16Z

[Term]
id: ID:0000369
name: CD11
is_a: ID:0000380 ! T-cell receptor
created_by: Asami Suzuki
creation_date: 2012-11-04T09:35:56Z

[Term]
id: ID:0000370
name: CD14
is_a: ID:0000380 ! T-cell receptor
created_by: Asami Suzuki
creation_date: 2012-11-04T09:36:28Z

[Term]
id: ID:0000371
name: CD16
is_a: ID:0000380 ! T-cell receptor
created_by: Asami Suzuki
creation_date: 2012-11-04T09:36:45Z

[Term]
id: ID:0000372
name: CD18
is_a: ID:0000380 ! T-cell receptor
created_by: Asami Suzuki
creation_date: 2012-11-04T09:37:13Z

[Term]
id: ID:0000373
name: CD25
is_a: ID:0000380 ! T-cell receptor
created_by: Asami Suzuki
creation_date: 2012-11-04T09:37:31Z

[Term]
id: ID:0000374
name: CD4
is_a: ID:0000380 ! T-cell receptor
created_by: Asami Suzuki
creation_date: 2012-11-04T09:38:09Z

[Term]
id: ID:0000375
name: CD40
is_a: ID:0000380 ! T-cell receptor
created_by: Asami Suzuki
creation_date: 2012-11-04T09:38:35Z

[Term]
id: ID:0000376
name: CD44
is_a: ID:0000380 ! T-cell receptor
created_by: Asami Suzuki
creation_date: 2012-11-04T09:39:04Z

[Term]
id: ID:0000377
name: CD8
is_a: ID:0000380 ! T-cell receptor
created_by: Asami Suzuki
creation_date: 2012-11-04T09:39:41Z

[Term]
id: ID:0000378
name: Fas receptor
is_a: ID:0000368 ! antigen receptor
created_by: Asami Suzuki
creation_date: 2012-11-04T09:40:09Z

[Term]
id: ID:0000379
name: intercellular adhesion molecule-3sreceptor
is_a: ID:0000368 ! antigen receptor
created_by: Asami Suzuki
creation_date: 2012-11-04T09:41:19Z

[Term]
id: ID:0000380
name: T-cell receptor
is_a: ID:0000368 ! antigen receptor
created_by: Asami Suzuki
creation_date: 2012-11-04T09:42:05Z

[Term]
id: ID:0000381
name: toll-like receptor
is_a: ID:0000368 ! antigen receptor
created_by: Asami Suzuki
creation_date: 2012-11-04T09:42:49Z

[Term]
id: ID:0000382
name: TLR9
synonym: "toll-like receptor 9 " RELATED []
xref: PR:000001160
is_a: ID:0000381 ! toll-like receptor
created_by: Asami Suzuki
creation_date: 2012-11-04T09:43:24Z

[Term]
id: ID:0000383
name: TLR4
synonym: "toll-like receptor 4 " RELATED []
xref: PR:000001155
is_a: ID:0000381 ! toll-like receptor
created_by: Asami Suzuki
creation_date: 2012-11-04T09:43:53Z

[Term]
id: ID:0000384
name: TLR2
synonym: "toll-like receptor 2 " RELATED []
xref: PR:000001153
is_a: ID:0000381 ! toll-like receptor
created_by: Asami Suzuki
creation_date: 2012-11-04T09:44:13Z

[Term]
id: ID:0000385
name: cytokine receptor
is_a: ID:0000335 ! receptor
created_by: Asami Suzuki
creation_date: 2012-11-04T09:45:34Z

[Term]
id: ID:0000386
name: CCR5 chemokine receptor
is_a: ID:0000385 ! cytokine receptor
created_by: Asami Suzuki
creation_date: 2012-11-04T09:46:21Z

[Term]
id: ID:0000387
name: CXCR chemokine receptor
is_a: ID:0000385 ! cytokine receptor
created_by: Asami Suzuki
creation_date: 2012-11-04T09:46:56Z

[Term]
id: ID:0000388
name: CXCR2
is_a: ID:0000387 ! CXCR chemokine receptor
created_by: Asami Suzuki
creation_date: 2012-11-04T09:47:47Z

[Term]
id: ID:0000389
name: CXCR3
xref: PR:000001207
is_a: ID:0000387 ! CXCR chemokine receptor
created_by: Asami Suzuki
creation_date: 2012-11-04T09:48:18Z

[Term]
id: ID:0000390
name: death receptor
is_a: ID:0000385 ! cytokine receptor
created_by: Asami Suzuki
creation_date: 2012-11-04T09:48:50Z

[Term]
id: ID:0000391
name: death receptor4
is_a: ID:0000390 ! death receptor
created_by: Asami Suzuki
creation_date: 2012-11-04T09:49:17Z

[Term]
id: ID:0000392
name: death receptor5
is_a: ID:0000390 ! death receptor
created_by: Asami Suzuki
creation_date: 2012-11-04T09:49:37Z

[Term]
id: ID:0000393
name: IL-1 receptor
synonym: "interleukin 1 receptor " RELATED []
is_a: ID:0000385 ! cytokine receptor
created_by: Asami Suzuki
creation_date: 2012-11-04T09:50:16Z

[Term]
id: ID:0000394
name: IL-1R1
synonym: "interleukin 1 receptor 1 " RELATED []
xref: PR:000001363
is_a: ID:0000393 ! IL-1 receptor
created_by: Asami Suzuki
creation_date: 2012-11-04T09:50:52Z

[Term]
id: ID:0000395
name: IL-6 receptor
synonym: "interleukin 6 receptor " RELATED []
is_a: ID:0000385 ! cytokine receptor
created_by: Asami Suzuki
creation_date: 2012-11-04T09:51:27Z

[Term]
id: ID:0000396
name: sIL6R
is_a: ID:0000395 ! IL-6 receptor
created_by: Asami Suzuki
creation_date: 2012-11-04T09:51:51Z

[Term]
id: ID:0000397
name: p55 cytokine receptor
is_a: ID:0000385 ! cytokine receptor
created_by: Asami Suzuki
creation_date: 2012-11-04T09:52:44Z

[Term]
id: ID:0000398
name: p75 cytokine receptor
is_a: ID:0000385 ! cytokine receptor
created_by: Asami Suzuki
creation_date: 2012-11-04T09:53:12Z

[Term]
id: ID:0000399
name: tumor necrosis factor receptor
is_a: ID:0000385 ! cytokine receptor
created_by: Asami Suzuki
creation_date: 2012-11-04T09:53:51Z

[Term]
id: ID:0000400
name: TNFAR
is_a: ID:0000399 ! tumor necrosis factor receptor
created_by: Asami Suzuki
creation_date: 2012-11-04T09:54:38Z

[Term]
id: ID:0000401
name: TRAF6
is_a: ID:0000399 ! tumor necrosis factor receptor
created_by: Asami Suzuki
creation_date: 2012-11-04T09:55:30Z

[Term]
id: ID:0000402
name: TNF receptor-1
is_a: ID:0000399 ! tumor necrosis factor receptor
created_by: Asami Suzuki
creation_date: 2012-11-04T09:55:51Z

[Term]
id: ID:0000403
name: TNF receptor-2
is_a: ID:0000399 ! tumor necrosis factor receptor
created_by: Asami Suzuki
creation_date: 2012-11-04T09:56:14Z

[Term]
id: ID:0000404
name: TRAIL receptor
is_a: ID:0000385 ! cytokine receptor
created_by: Asami Suzuki
creation_date: 2012-11-04T09:56:48Z

[Term]
id: ID:0000405
name: G-protein-coupled receptor
is_a: ID:0000335 ! receptor
created_by: Asami Suzuki
creation_date: 2012-11-04T09:57:52Z

[Term]
id: ID:0000406
name: alpha7 nicotine receptor
is_a: ID:0000405 ! G-protein-coupled receptor
created_by: Asami Suzuki
creation_date: 2012-11-04T09:58:52Z

[Term]
id: ID:0000407
name: beta2 adrenergic receptor
is_a: ID:0000405 ! G-protein-coupled receptor
created_by: Asami Suzuki
creation_date: 2012-11-04T09:59:34Z

[Term]
id: ID:0000408
name: bradykinin receptor
xref: PR:000001123
is_a: ID:0000405 ! G-protein-coupled receptor
created_by: Asami Suzuki
creation_date: 2012-11-04T10:00:13Z

[Term]
id: ID:0000409
name: B1 bradykinin receptor
xref: PR:000001171
is_a: ID:0000408 ! bradykinin receptor
created_by: Asami Suzuki
creation_date: 2012-11-04T10:00:37Z

[Term]
id: ID:0000410
name: B2 bradykinin receptor
xref: PR:000001172
is_a: ID:0000408 ! bradykinin receptor
created_by: Asami Suzuki
creation_date: 2012-11-04T10:01:00Z

[Term]
id: ID:0000411
name: calcitonin receptor
xref: PR:000004972
is_a: ID:0000405 ! G-protein-coupled receptor
created_by: Asami Suzuki
creation_date: 2012-11-04T10:01:33Z

[Term]
id: ID:0000412
name: leukotriene-4-receptor 1
is_a: ID:0000405 ! G-protein-coupled receptor
created_by: Asami Suzuki
creation_date: 2012-11-04T10:01:58Z

[Term]
id: ID:0000413
name: prostaglandin receptor
is_a: ID:0000405 ! G-protein-coupled receptor
created_by: Asami Suzuki
creation_date: 2012-11-04T10:02:26Z

[Term]
id: ID:0000414
name: prostaglandin Es receptor
is_a: ID:0000413 ! prostaglandin receptor
created_by: Asami Suzuki
creation_date: 2012-11-04T10:02:49Z

[Term]
id: ID:0000415
name: PGE receptor EP1
xref: PR:000001657
is_a: ID:0000414 ! prostaglandin Es receptor
created_by: Asami Suzuki
creation_date: 2012-11-04T10:03:14Z

[Term]
id: ID:0000416
name: PGE receptor EP2
xref: PR:000001658
is_a: ID:0000414 ! prostaglandin Es receptor
created_by: Asami Suzuki
creation_date: 2012-11-04T10:03:41Z

[Term]
id: ID:0000417
name: PGE receptor EP4 subtype
xref: PR:000001548
is_a: ID:0000414 ! prostaglandin Es receptor
created_by: Asami Suzuki
creation_date: 2012-11-04T10:04:01Z

[Term]
id: ID:0000418
name: transmembrane trypsin receptor
is_a: ID:0000405 ! G-protein-coupled receptor
created_by: Asami Suzuki
creation_date: 2012-11-04T10:05:00Z

[Term]
id: ID:0000419
name: trypsin kinase receptor
is_a: ID:0000405 ! G-protein-coupled receptor
created_by: Asami Suzuki
creation_date: 2012-11-04T10:05:31Z

[Term]
id: ID:0000420
name: growth factor receptor
is_a: ID:0000335 ! receptor
created_by: Asami Suzuki
creation_date: 2012-11-04T10:05:57Z

[Term]
id: ID:0000421
name: fibroblast growth factor receptor
is_a: ID:0000420 ! growth factor receptor
created_by: Asami Suzuki
creation_date: 2012-11-04T10:13:39Z

[Term]
id: ID:0000422
name: FGFr-4
is_a: ID:0000421 ! fibroblast growth factor receptor
created_by: Asami Suzuki
creation_date: 2012-11-04T10:14:24Z

[Term]
id: ID:0000423
name: FGFr-3
is_a: ID:0000421 ! fibroblast growth factor receptor
created_by: Asami Suzuki
creation_date: 2012-11-04T10:14:48Z

[Term]
id: ID:0000424
name: FGFr-2
is_a: ID:0000421 ! fibroblast growth factor receptor
created_by: Asami Suzuki
creation_date: 2012-11-04T10:15:09Z

[Term]
id: ID:0000425
name: FGFr-1
is_a: ID:0000421 ! fibroblast growth factor receptor
created_by: Asami Suzuki
creation_date: 2012-11-04T10:15:45Z

[Term]
id: ID:0000426
name: FGFr-3B
is_a: ID:0000423 ! FGFr-3
created_by: Asami Suzuki
creation_date: 2012-11-04T10:16:09Z

[Term]
id: ID:0000427
name: hormone receptor
is_a: ID:0000335 ! receptor
created_by: Asami Suzuki
creation_date: 2012-11-04T10:17:21Z

[Term]
id: ID:0000428
name: vitamin D receptor
is_a: ID:0000427 ! hormone receptor
created_by: Asami Suzuki
creation_date: 2012-11-04T10:18:20Z

[Term]
id: ID:0000429
name: retionic acid receptor
is_a: ID:0000427 ! hormone receptor
created_by: Asami Suzuki
creation_date: 2012-11-04T10:18:45Z

[Term]
id: ID:0000430
name: histamine receptor 2
is_a: ID:0000427 ! hormone receptor
created_by: Asami Suzuki
creation_date: 2012-11-04T10:19:37Z

[Term]
id: ID:0000431
name: immunogloblin receptor
is_a: ID:0000335 ! receptor
created_by: Asami Suzuki
creation_date: 2012-11-04T10:20:04Z

[Term]
id: ID:0000432
name: Fc receptor
is_a: ID:0000431 ! immunogloblin receptor
created_by: Asami Suzuki
creation_date: 2012-11-04T10:20:56Z

[Term]
id: ID:0000433
name: Fcg-receptor
is_a: ID:0000432 ! Fc receptor
created_by: Asami Suzuki
creation_date: 2012-11-04T10:21:25Z

[Term]
id: ID:0000434
name: Fcg RIII
is_a: ID:0000433 ! Fcg-receptor
created_by: Asami Suzuki
creation_date: 2012-11-04T10:21:54Z

[Term]
id: ID:0000435
name: Fcg RII
is_a: ID:0000433 ! Fcg-receptor
created_by: Asami Suzuki
creation_date: 2012-11-04T10:22:59Z

[Term]
id: ID:0000436
name: Fcg RIIA
is_a: ID:0000435 ! Fcg RII
created_by: Asami Suzuki
creation_date: 2012-11-04T10:23:31Z

[Term]
id: ID:0000437
name: Fcg RIIIA
is_a: ID:0000434 ! Fcg RIII
created_by: Asami Suzuki
creation_date: 2012-11-04T10:24:02Z

[Term]
id: ID:0000438
name: Fcg RIIIB
is_a: ID:0000434 ! Fcg RIII
created_by: Asami Suzuki
creation_date: 2012-11-04T10:24:38Z

[Term]
id: ID:0000439
name: lipoxins receptor
is_a: ID:0000335 ! receptor
created_by: Asami Suzuki
creation_date: 2012-11-04T10:25:19Z

[Term]
id: ID:0000440
name: FMLP receptor
is_a: ID:0000439 ! lipoxins receptor
created_by: Asami Suzuki
creation_date: 2012-11-04T10:25:53Z

[Term]
id: ID:0000441
name: FPRL1
is_a: ID:0000440 ! FMLP receptor
created_by: Asami Suzuki
creation_date: 2012-11-04T10:26:24Z

[Term]
id: ID:0000442
name: LTB4 receptor
is_a: ID:0000439 ! lipoxins receptor
created_by: Asami Suzuki
creation_date: 2012-11-04T10:26:45Z

[Term]
id: ID:0000443
name: BLT1
is_a: ID:0000442 ! LTB4 receptor
created_by: Asami Suzuki
creation_date: 2012-11-04T10:27:07Z

[Term]
id: ID:0000444
name: pattern-recognition receptor
is_a: ID:0000335 ! receptor
created_by: Asami Suzuki
creation_date: 2012-11-04T10:27:27Z

[Term]
id: ID:0000445
name: chemR23 receptor
is_a: ID:0000444 ! pattern-recognition receptor
created_by: Asami Suzuki
creation_date: 2012-11-04T10:27:54Z

[Term]
id: ID:0000446
name: amine
is_a: ID:0000338 ! signal molecule
created_by: Asami Suzuki
creation_date: 2012-11-04T10:28:31Z

[Term]
id: ID:0000447
name: serotonin
xref: FMA:67245
is_a: ID:0000446 ! amine
relationship: PD:0100010 ID:0000018 ! 2 inflammation in gingiva
created_by: Asami Suzuki
creation_date: 2012-11-04T10:29:23Z

[Term]
id: ID:0000448
name: anaphylatoxins
is_a: ID:0000338 ! signal molecule
created_by: Asami Suzuki
creation_date: 2012-11-04T10:29:58Z

[Term]
id: ID:0000449
name: anaphylatoxin C3a
xref: PR:000001104
is_a: ID:0000448 ! anaphylatoxins
created_by: Asami Suzuki
creation_date: 2012-11-04T10:30:25Z

[Term]
id: ID:0000450
name: anaphylatoxin C5a
xref: PR:000001105
is_a: ID:0000448 ! anaphylatoxins
created_by: Asami Suzuki
creation_date: 2012-11-04T10:31:19Z

[Term]
id: ID:0000451
name: calcitonin gene-related peptide
is_a: ID:0000338 ! signal molecule
created_by: Asami Suzuki
creation_date: 2012-11-04T10:32:40Z

[Term]
id: ID:0000452
name: chemokine
xref: FMA:241981
is_a: ID:0000465 ! cytokine
created_by: Asami Suzuki
creation_date: 2012-11-04T10:34:29Z

[Term]
id: ID:0000453
name: CXC chemokine
synonym: "<new synonym>" RELATED []
synonym: "granulocyte chemoattractant protein " RELATED []
is_a: ID:0000452 ! chemokine
relationship: PD:0100005 ID:0000018 ! 2 inflammation in gingiva
created_by: Asami Suzuki
creation_date: 2012-11-04T10:35:12Z

[Term]
id: ID:0000454
name: CXCL1
is_a: ID:0000453 ! CXC chemokine
created_by: Asami Suzuki
creation_date: 2012-11-04T10:35:40Z

[Term]
id: ID:0000455
name: CXCL2
is_a: ID:0000453 ! CXC chemokine
created_by: Asami Suzuki
creation_date: 2012-11-04T10:36:02Z

[Term]
id: ID:0000456
name: CXCL5
is_a: ID:0000453 ! CXC chemokine
created_by: Asami Suzuki
creation_date: 2012-11-04T10:36:26Z

[Term]
id: ID:0000457
name: eotaxin
is_a: ID:0000452 ! chemokine
relationship: PD:0100005 ID:0000018 ! 2 inflammation in gingiva
created_by: Asami Suzuki
creation_date: 2012-11-04T10:36:55Z

[Term]
id: ID:0000458
name: interferon-g-inducible proten-10
synonym: "chemokine CXCL10 " RELATED []
is_a: ID:0000452 ! chemokine
relationship: PD:0100005 ID:0000018 ! 2 inflammation in gingiva
created_by: Asami Suzuki
creation_date: 2012-11-04T10:37:20Z

[Term]
id: ID:0000459
name: macrophage chemotactic protein-1
is_a: ID:0000452 ! chemokine
created_by: Asami Suzuki
creation_date: 2012-11-04T10:38:03Z

[Term]
id: ID:0000460
name: macrophage inflammatory protein-1 alpha
is_a: ID:0000508 ! macrophage inflammatory protein
relationship: PD:0100005 ID:0000018 ! 2 inflammation in gingiva
relationship: RO:0000019 ID:0000018 ! 2 inflammation in gingiva
created_by: Asami Suzuki
creation_date: 2012-11-04T10:38:33Z

[Term]
id: ID:0000461
name: monocyte chemoattractant protein
is_a: ID:0000452 ! chemokine
relationship: PD:0100005 ID:0000018 ! 2 inflammation in gingiva
created_by: Asami Suzuki
creation_date: 2012-11-04T10:39:17Z

[Term]
id: ID:0000462
name: MCP-1
synonym: "chemokine CCL2 " RELATED []
is_a: ID:0000461 ! monocyte chemoattractant protein
created_by: Asami Suzuki
creation_date: 2012-11-04T10:39:44Z

[Term]
id: ID:0000463
name: MCP-3
synonym: "chemokine CCL7 " RELATED []
is_a: ID:0000461 ! monocyte chemoattractant protein
created_by: Asami Suzuki
creation_date: 2012-11-04T10:40:08Z

[Term]
id: ID:0000464
name: RANTES
synonym: "chemokine CCL5 " RELATED []
xref: PR:000001537
is_a: ID:0000452 ! chemokine
relationship: PD:0100005 GO:0045453 ! 4 bone resorption
created_by: Asami Suzuki
creation_date: 2012-11-04T10:40:39Z

[Term]
id: ID:0000465
name: cytokine
xref: FMA:84050
is_a: ID:0000338 ! signal molecule
relationship: PD:0100005 GO:0045453 ! 4 bone resorption
relationship: PD:0100005 ID:0000018 ! 2 inflammation in gingiva
created_by: Asami Suzuki
creation_date: 2012-11-04T10:41:06Z

[Term]
id: ID:0000466
name: adiponectin
xref: PR:000003777
is_a: ID:0000465 ! cytokine
relationship: PD:0100005 ID:0000018 ! 2 inflammation in gingiva
created_by: Asami Suzuki
creation_date: 2012-11-04T10:41:47Z

[Term]
id: ID:0000467
name: angiogenic cytokine
is_a: ID:0000465 ! cytokine
created_by: Asami Suzuki
creation_date: 2012-11-04T10:42:39Z

[Term]
id: ID:0000468
name: granulocyte colony-stimulating factor
synonym: "G-CSF" RELATED []
xref: PR:000005932
is_a: ID:0000953 ! colony-stimulating factor
relationship: PD:0100005 ID:0000018 ! 2 inflammation in gingiva
created_by: Asami Suzuki
creation_date: 2012-11-04T10:43:48Z

[Term]
id: ID:0000469
name: granulocyte-macrophage colony-stimulating factor
xref: PR:000005931
relationship: PD:0100005 ID:0000018 ! 2 inflammation in gingiva
created_by: Asami Suzuki
creation_date: 2012-11-04T10:44:30Z

[Term]
id: ID:0000470
name: interferon
is_a: ID:0000465 ! cytokine
created_by: Asami Suzuki
creation_date: 2012-11-04T10:45:15Z

[Term]
id: ID:0000471
name: interferon alpha
xref: EFO:0003022
is_a: ID:0000470 ! interferon
created_by: Asami Suzuki
creation_date: 2012-11-04T10:45:47Z

[Term]
id: ID:0000472
name: interferon beta
xref: EFO:0003023
is_a: ID:0000470 ! interferon
created_by: Asami Suzuki
creation_date: 2012-11-04T10:46:08Z

[Term]
id: ID:0000473
name: interferon gammma
xref: EFO:0003024
xref: PR:000000017
is_a: ID:0000470 ! interferon
created_by: Asami Suzuki
creation_date: 2012-11-04T10:46:28Z

[Term]
id: ID:0000474
name: interleukin
synonym: "IL " RELATED []
xref: EFO:0003791
is_a: ID:0000465 ! cytokine
created_by: Asami Suzuki
creation_date: 2012-11-04T10:46:49Z

[Term]
id: ID:0000475
name: interleukin 1
synonym: "IL-1 " RELATED []
xref: FMA:86583
xref: PR:000001091
is_a: ID:0000474 ! interleukin
created_by: Asami Suzuki
creation_date: 2012-11-04T10:47:35Z

[Term]
id: ID:0000476
name: interleukin 10
synonym: "IL-10 " RELATED []
xref: FMA:86583
xref: PR:000001471
is_a: ID:0000474 ! interleukin
created_by: Asami Suzuki
creation_date: 2012-11-04T10:52:52Z

[Term]
id: ID:0000477
name: interleukin 12
synonym: "IL-12 " RELATED []
xref: FMA:86579
is_a: ID:0000474 ! interleukin
created_by: Asami Suzuki
creation_date: 2012-11-04T10:53:13Z

[Term]
id: ID:0000478
name: interleukin 13
synonym: "IL-13 " RELATED []
xref: EFO:0003797
xref: FMA:743720
xref: PR:000001370
is_a: ID:0000474 ! interleukin
created_by: Asami Suzuki
creation_date: 2012-11-04T10:53:31Z

[Term]
id: ID:0000479
name: interleukin 15
synonym: "IL-15 " RELATED []
xref: PR:000001373
is_a: ID:0000474 ! interleukin
created_by: Asami Suzuki
creation_date: 2012-11-04T10:53:53Z

[Term]
id: ID:0000480
name: interleukin 17
synonym: "IL-17 " RELATED []
xref: PR:000001092
is_a: ID:0000474 ! interleukin
created_by: Asami Suzuki
creation_date: 2012-11-04T10:54:16Z

[Term]
id: ID:0000481
name: interleukin 18
synonym: "IL-18 " RELATED []
xref: FMA:79222
xref: PR:000001376
is_a: ID:0000474 ! interleukin
created_by: Asami Suzuki
creation_date: 2012-11-04T10:54:39Z

[Term]
id: ID:0000482
name: interleukin 2
synonym: "IL-2 " RELATED []
xref: PR:000001379
is_a: ID:0000474 ! interleukin
created_by: Asami Suzuki
creation_date: 2012-11-04T10:55:10Z

[Term]
id: ID:0000483
name: interleukin 21
synonym: "IL-21 " RELATED []
xref: PR:000001382
is_a: ID:0000474 ! interleukin
created_by: Asami Suzuki
creation_date: 2012-11-04T10:55:57Z

[Term]
id: ID:0000484
name: interleukin 23
synonym: "IL-23 " RELATED []
is_a: ID:0000474 ! interleukin
created_by: Asami Suzuki
creation_date: 2012-11-04T10:56:33Z

[Term]
id: ID:0000485
name: interleukin 26
synonym: "IL-26 " RELATED []
xref: EFO:0003806
xref: PR:000001475
is_a: ID:0000474 ! interleukin
created_by: Asami Suzuki
creation_date: 2012-11-04T10:57:06Z

[Term]
id: ID:0000486
name: interleukin 27
synonym: "IL-27 " RELATED []
is_a: ID:0000474 ! interleukin
created_by: Asami Suzuki
creation_date: 2012-11-04T10:57:30Z

[Term]
id: ID:0000487
name: interleukin 35
synonym: "IL-35 " RELATED []
is_a: ID:0000474 ! interleukin
created_by: Asami Suzuki
creation_date: 2012-11-04T10:57:51Z

[Term]
id: ID:0000488
name: interleukin 4
synonym: "IL-4 " RELATED []
xref: EFO:0003296
xref: FMA:790522
xref: PR:000001391
is_a: ID:0000474 ! interleukin
created_by: Asami Suzuki
creation_date: 2012-11-04T10:58:11Z

[Term]
id: ID:0000489
name: interleukin 5
synonym: "IL-5 " RELATED []
xref: FMA:889428
xref: PR:000001392
is_a: ID:0000474 ! interleukin
created_by: Asami Suzuki
creation_date: 2012-11-04T10:58:29Z

[Term]
id: ID:0000490
name: interleukin 6
synonym: "IL-6 " RELATED []
xref: FMA:685582
xref: PR:000001393
is_a: ID:0000474 ! interleukin
created_by: Asami Suzuki
creation_date: 2012-11-04T10:58:48Z

[Term]
id: ID:0000491
name: interleukin 7
synonym: "IL-7 " RELATED []
xref: FMA:72276
xref: PR:000001317
is_a: ID:0000474 ! interleukin
created_by: Asami Suzuki
creation_date: 2012-11-04T10:59:05Z

[Term]
id: ID:0000492
name: interleukin 8
synonym: "IL-8 " RELATED []
xref: FMA:402429
xref: PR:000025661
is_a: ID:0000474 ! interleukin
created_by: Asami Suzuki
creation_date: 2012-11-04T10:59:25Z

[Term]
id: ID:0000493
name: interleukin 22
synonym: "IL-22 " RELATED []
xref: EFO:0003810
is_a: ID:0000474 ! interleukin
created_by: Asami Suzuki
creation_date: 2012-11-04T10:59:44Z

[Term]
id: ID:0000494
name: interleukin 17F
xref: PR:000001142
is_a: ID:0000480 ! interleukin 17
created_by: Asami Suzuki
creation_date: 2012-11-04T11:00:22Z

[Term]
id: ID:0000495
name: interleukin 17A
xref: PR:000001138
is_a: ID:0000480 ! interleukin 17
created_by: Asami Suzuki
creation_date: 2012-11-04T11:00:45Z

[Term]
id: ID:0000496
name: interleukin 1 alpha
xref: PR:000001135
is_a: ID:0000475 ! interleukin 1
created_by: Asami Suzuki
creation_date: 2012-11-04T11:01:13Z

[Term]
id: ID:0000497
name: interleukin1A +4845
is_a: ID:0000496 ! interleukin 1 alpha
created_by: Asami Suzuki
creation_date: 2012-11-04T11:01:38Z

[Term]
id: ID:0000498
name: interleukin 1 beta
xref: EFO:0003794
xref: PR:000001136
is_a: ID:0000475 ! interleukin 1
created_by: Asami Suzuki
creation_date: 2012-11-04T11:02:20Z

[Term]
id: ID:0000499
name: interleukin 1 beta +3953
is_a: ID:0000498 ! interleukin 1 beta
created_by: Asami Suzuki
creation_date: 2012-11-04T11:02:42Z

[Term]
id: ID:0000500
name: leukotriene
is_a: ID:0000954 ! inflammation mediator
relationship: PD:0100005 ID:0000018 ! 2 inflammation in gingiva
relationship: PD:0100005 ID:0000050 ! 2 medical treatment for inflammation
created_by: Asami Suzuki
creation_date: 2012-11-04T11:03:34Z

[Term]
id: ID:0000501
name: leukotriene B4
is_a: ID:0000500 ! leukotriene
created_by: Asami Suzuki
creation_date: 2012-11-04T11:04:21Z

[Term]
id: ID:0000502
name: leukotriene C4
is_a: ID:0000500 ! leukotriene
created_by: Asami Suzuki
creation_date: 2012-11-04T11:04:52Z

[Term]
id: ID:0000503
name: leukotriene D4
xref: CHEBI:2866B
is_a: ID:0000500 ! leukotriene
created_by: Asami Suzuki
creation_date: 2012-11-04T11:05:33Z

[Term]
id: ID:0000504
name: leukotriene E4
is_a: ID:0000500 ! leukotriene
created_by: Asami Suzuki
creation_date: 2012-11-04T11:06:03Z

[Term]
id: ID:0000505
name: lymphotoxin
is_a: ID:0000465 ! cytokine
creation_date: 2012-11-04T02:46:50Z

[Term]
id: ID:0000506
name: lymphotoxin alpha
xref: PR:000002204
is_a: ID:0000505 ! lymphotoxin
created_by: Asami Suzuki
creation_date: 2012-11-04T02:47:14Z

[Term]
id: ID:0000507
name: lymphotoxin beta
xref: PR:000002205
is_a: ID:0000505 ! lymphotoxin
created_by: Asami Suzuki
creation_date: 2012-11-04T02:47:44Z

[Term]
id: ID:0000508
name: macrophage inflammatory protein
is_a: ID:0000452 ! chemokine
relationship: PD:0100005 ID:0000018 ! 2 inflammation in gingiva
created_by: Asami Suzuki
creation_date: 2012-11-04T02:48:12Z

[Term]
id: ID:0000509
name: macrophage colony-stimulating factor
xref: PR:000005931
is_a: ID:0000953 ! colony-stimulating factor
relationship: PD:0100005 ID:0000018 ! 2 inflammation in gingiva
created_by: Asami Suzuki
creation_date: 2012-11-04T02:49:13Z

[Term]
id: ID:0000513
name: prostaglandin
is_a: ID:0000954 ! inflammation mediator
relationship: PD:0100005 GO:0045453 ! 4 bone resorption
created_by: Asami Suzuki
creation_date: 2012-11-04T02:51:49Z

[Term]
id: ID:0000514
name: prostaglandin D2
is_a: ID:0000513 ! prostaglandin
created_by: Asami Suzuki
creation_date: 2012-11-04T02:52:11Z

[Term]
id: ID:0000515
name: prostaglandin E1
is_a: ID:0000513 ! prostaglandin
created_by: Asami Suzuki
creation_date: 2012-11-04T02:52:38Z

[Term]
id: ID:0000516
name: prostaglandin E2
synonym: "PGE2 " RELATED []
is_a: ID:0000513 ! prostaglandin
created_by: Asami Suzuki
creation_date: 2012-11-04T02:53:08Z

[Term]
id: ID:0000517
name: prostaglandin F2
is_a: ID:0000513 ! prostaglandin
created_by: Asami Suzuki
creation_date: 2012-11-04T02:53:31Z

[Term]
id: ID:0000518
name: prostaglandin H2
is_a: ID:0000513 ! prostaglandin
created_by: Asami Suzuki
creation_date: 2012-11-04T02:53:54Z

[Term]
id: ID:0000519
name: prostaglandin I2
is_a: ID:0000513 ! prostaglandin
created_by: Asami Suzuki
creation_date: 2012-11-04T02:54:24Z

[Term]
id: ID:0000520
name: stem cell factor
is_a: ID:0000465 ! cytokine
created_by: Asami Suzuki
creation_date: 2012-11-04T02:54:58Z

[Term]
id: ID:0000521
name: transforming growth factor
synonym: "TGF" RELATED []
is_a: ID:0000179 ! iIntercellular singaling peptide and protein
relationship: PD:0100010 ID:0000018 ! 2 inflammation in gingiva
created_by: Asami Suzuki
creation_date: 2012-11-04T02:55:35Z

[Term]
id: ID:0000522
name: thromboxane
is_a: ID:0000954 ! inflammation mediator
created_by: Asami Suzuki
creation_date: 2012-11-04T02:55:59Z

[Term]
id: ID:0000523
name: tumor necrosis factor
synonym: "TNF" RELATED []
relationship: PD:0100005 GO:0045453 ! 4 bone resorption
relationship: PD:0100005 ID:0000018 ! 2 inflammation in gingiva
created_by: Asami Suzuki
creation_date: 2012-11-04T02:56:25Z

[Term]
id: ID:0000524
name: TGF-alpha
synonym: "TGFA" RELATED []
synonym: "transforming growth factor alpha " RELATED []
xref: PR:000015350
is_a: ID:0000521 ! transforming growth factor
created_by: Asami Suzuki
creation_date: 2012-11-04T02:56:50Z

[Term]
id: ID:0000525
name: TGF-beta
synonym: "transforming growth factor beta " RELATED []
xref: PR:000000046
is_a: ID:0000521 ! transforming growth factor
created_by: Asami Suzuki
creation_date: 2012-11-04T02:57:17Z

[Term]
id: ID:0000526
name: TGF-beta1
synonym: "TGFB1 " RELATED []
xref: PR:000000182
is_a: ID:0000525 ! TGF-beta
created_by: Asami Suzuki
creation_date: 2012-11-04T02:57:57Z

[Term]
id: ID:0000527
name: TGF-beta2
synonym: "TGFB2 " RELATED []
xref: PR:000000183
is_a: ID:0000525 ! TGF-beta
created_by: Asami Suzuki
creation_date: 2012-11-04T02:58:31Z

[Term]
id: ID:0000528
name: TGF-beta3
synonym: "TGFB3" RELATED []
xref: PR:000000184
is_a: ID:0000525 ! TGF-beta
created_by: Asami Suzuki
creation_date: 2012-11-04T02:59:08Z

[Term]
id: ID:0000529
name: osteoprotegerin
is_a: ID:0000399 ! tumor necrosis factor receptor
is_a: ID:0000523 ! tumor necrosis factor
created_by: Asami Suzuki
creation_date: 2012-11-04T02:59:44Z

[Term]
id: ID:0000530
name: TNF-alpha
xref: PR:000000134
is_a: ID:0000523 ! tumor necrosis factor
created_by: Asami Suzuki
creation_date: 2012-11-04T03:00:19Z

[Term]
id: ID:0000531
name: TNF-beta
is_a: ID:0000523 ! tumor necrosis factor
created_by: Asami Suzuki
creation_date: 2012-11-04T03:00:55Z

[Term]
id: ID:0000533
name: second messenger
is_a: ID:0000338 ! signal molecule
created_by: Asami Suzuki
creation_date: 2012-11-04T03:03:09Z

[Term]
id: ID:0000534
name: Ca2+
is_a: ID:0000533 ! second messenger
created_by: Asami Suzuki
creation_date: 2012-11-04T03:04:29Z

[Term]
id: ID:0000535
name: cAMP
is_a: ID:0000533 ! second messenger
created_by: Asami Suzuki
creation_date: 2012-11-04T03:05:05Z

[Term]
id: ID:0000536
name: superoxide anion
is_a: ID:0000533 ! second messenger
created_by: Asami Suzuki
creation_date: 2012-11-04T03:05:27Z

[Term]
id: ID:0000537
name: soluble apoptosis mediator
is_a: ID:0000338 ! signal molecule
created_by: Asami Suzuki
creation_date: 2012-11-04T03:06:18Z

[Term]
id: ID:0000538
name: receptor activator of nuclear factor-kappa B ligand
is_a: ID:0000537 ! soluble apoptosis mediator
created_by: Asami Suzuki
creation_date: 2012-11-04T03:07:49Z

[Term]
id: ID:0000539
name: secreted frizzled-related protein 1
is_a: ID:0000537 ! soluble apoptosis mediator
created_by: Asami Suzuki
creation_date: 2012-11-04T03:08:34Z

[Term]
id: ID:0000540
name: TRAIL
synonym: "TNF-related apoptosis-inducing ligand " RELATED []
is_a: ID:0000859 ! tumor necrosis factors
created_by: Asami Suzuki
creation_date: 2012-11-04T03:09:13Z

[Term]
id: ID:0000541
name: B-activation transcription factor
is_a: ID:0000337 ! transcription factor
created_by: Asami Suzuki
creation_date: 2012-11-04T03:09:52Z

[Term]
id: ID:0000542
name: c-fos
synonym: "proto oncogene c-Fos" RELATED []
xref: PR:000007597
is_a: ID:0000337 ! transcription factor
relationship: PD:0100005 GO:0045453 ! 4 bone resorption
created_by: Asami Suzuki
creation_date: 2012-11-04T03:10:44Z

[Term]
id: ID:0000543
name: NFATC transcription factor
synonym: "nuclear factor of activated T-cells cytoplasmic transcription factor " RELATED []
is_a: ID:0000337 ! transcription factor
created_by: Asami Suzuki
creation_date: 2012-11-04T03:11:27Z

[Term]
id: ID:0000544
name: NFAT1
is_a: ID:0000543 ! NFATC transcription factor
created_by: Asami Suzuki
creation_date: 2012-11-04T03:12:21Z

[Term]
id: ID:0000545
name: NFAT2
is_a: ID:0000543 ! NFATC transcription factor
created_by: Asami Suzuki
creation_date: 2012-11-04T03:14:22Z

[Term]
id: ID:0000546
name: NFAT3
is_a: ID:0000543 ! NFATC transcription factor
created_by: Asami Suzuki
creation_date: 2012-11-04T03:14:52Z

[Term]
id: ID:0000547
name: NFAT4
is_a: ID:0000543 ! NFATC transcription factor
created_by: Asami Suzuki
creation_date: 2012-11-04T03:15:26Z

[Term]
id: ID:0000548
name: NFAT5
xref: XX:<new xref>
is_a: ID:0000543 ! NFATC transcription factor
created_by: Asami Suzuki
creation_date: 2012-11-04T03:16:24Z

[Term]
id: ID:0000549
name: NF-kappa B
synonym: "transcription factor NF-kappa B " RELATED []
xref: PR:000001753
is_a: ID:0000337 ! transcription factor
relationship: PD:0100005 GO:0045453 ! 4 bone resorption
created_by: Asami Suzuki
creation_date: 2012-11-04T03:17:32Z

[Term]
id: ID:0000550
name: p65
synonym: "transcription factor p65 " RELATED []
xref: PR:000013875
is_a: ID:0000549 ! NF-kappa B
created_by: Asami Suzuki
creation_date: 2012-11-04T03:18:10Z

[Term]
id: ID:0000553
name: transcription factor PEA3
synonym: "ETS translocation variant 4 " RELATED []
xref: PR:000007227
is_a: ID:0000337 ! transcription factor
created_by: Asami Suzuki
creation_date: 2012-11-04T03:22:40Z

[Term]
id: ID:0000554
name: Kv1.3
is_a: ID:0000339 ! transporter
created_by: Asami Suzuki
creation_date: 2012-11-04T03:24:09Z

[Term]
id: ID:0000555
name: nha-oc/NHA2
is_a: ID:0000339 ! transporter
created_by: Asami Suzuki
creation_date: 2012-11-04T03:24:35Z

[Term]
id: ID:0000556
name: potassium channel
is_a: ID:0000339 ! transporter
created_by: Asami Suzuki
creation_date: 2012-11-04T03:25:07Z

[Term]
id: ID:0000557
name: agonist
is_a: ID:0000344 ! drug for other disease
created_by: Asami Suzuki
creation_date: 2012-11-04T03:26:18Z

[Term]
id: ID:0000558
name: antagonist drug
is_a: ID:0000344 ! drug for other disease
created_by: Asami Suzuki
creation_date: 2012-11-04T03:26:38Z

[Term]
id: ID:0000559
name: heterocyclic compound
is_a: ID:0000344 ! drug for other disease
created_by: Asami Suzuki
creation_date: 2012-11-04T03:27:12Z

[Term]
id: ID:0000560
name: hormone drug
is_a: ID:0000344 ! drug for other disease
created_by: Asami Suzuki
creation_date: 2012-11-04T03:28:10Z

[Term]
id: ID:0000561
name: organic chemical
is_a: ID:0000344 ! drug for other disease
created_by: Asami Suzuki
creation_date: 2012-11-04T03:28:42Z

[Term]
id: ID:0000562
name: phenothiazine
is_a: ID:0000344 ! drug for other disease
created_by: Asami Suzuki
creation_date: 2012-11-04T03:29:19Z

[Term]
id: ID:0000563
name: toxic action
is_a: ID:0000344 ! drug for other disease
created_by: Asami Suzuki
creation_date: 2012-11-04T03:29:55Z

[Term]
id: ID:0000564
name: carcinogen drug
is_a: ID:0000563 ! toxic action
created_by: Asami Suzuki
creation_date: 2012-11-04T03:30:31Z

[Term]
id: ID:0000565
name: phenothiazine
xref: CHEBI:37932
is_a: ID:0000562 ! phenothiazine
relationship: PD:0100005 ID:0000049 ! 3 medical treatment for pathological bone loss
created_by: Asami Suzuki
creation_date: 2012-11-04T03:31:27Z

[Term]
id: ID:0000566
name: chlorpromazine
xref: CHEBI:3647
is_a: ID:0000562 ! phenothiazine
relationship: PD:0100005 ID:0000049 ! 3 medical treatment for pathological bone loss
created_by: Asami Suzuki
creation_date: 2012-11-04T03:32:07Z

[Term]
id: ID:0000567
name: D-tubocurarine
synonym: "DTC " RELATED []
xref: CHEBI:9774
is_a: ID:0000561 ! organic chemical
relationship: PD:0100005 GO:0045453 ! 4 bone resorption
created_by: Asami Suzuki
creation_date: 2012-11-04T03:32:34Z

[Term]
id: ID:0000568
name: angiotensin [drug]
xref: CHEBI:48432
is_a: ID:0000560 ! hormone drug
relationship: PD:0100005 ID:0000018 ! 2 inflammation in gingiva
created_by: Asami Suzuki
creation_date: 2012-11-04T03:33:11Z

[Term]
id: ID:0000570
name: epidermal growth factor [drug]
synonym: "EGF " RELATED []
is_a: ID:0000560 ! hormone drug
relationship: PD:0100005 ID:0000049 ! 3 medical treatment for pathological bone loss
created_by: Asami Suzuki
creation_date: 2012-11-04T03:35:21Z

[Term]
id: ID:0000571
name: estrogen [drug]
xref: CHEBI:50114
is_a: ID:0000560 ! hormone drug
relationship: PD:0100005 ID:0000018 ! 2 inflammation in gingiva
created_by: Asami Suzuki
creation_date: 2012-11-04T03:36:13Z

[Term]
id: ID:0000572
name: glucocorticoid [drug]
xref: CHEBI:24261
is_a: ID:0000560 ! hormone drug
relationship: PD:0100005 GO:0045453 ! 4 bone resorption
created_by: Asami Suzuki
creation_date: 2012-11-04T03:36:38Z

[Term]
id: ID:0000573
name: histamine [drug]
xref: CHEBI:18295
xref: FMA:61806
is_a: ID:0000560 ! hormone drug
relationship: PD:0100005 ID:0000093 ! 3-1 invasion of bacteria to soft tissue
created_by: Asami Suzuki
creation_date: 2012-11-04T03:37:13Z

[Term]
id: ID:0000574
name: insulin [drug]
xref: CHEBI:50864
xref: FMA:83365
xref: PR:000009056
is_a: ID:0000560 ! hormone drug
created_by: Asami Suzuki
creation_date: 2012-11-04T03:37:44Z

[Term]
id: ID:0000575
name: leptin [drug]
xref: PR:000009762
is_a: ID:0000560 ! hormone drug
relationship: PD:0100005 GO:0045453 ! 4 bone resorption
created_by: Asami Suzuki
creation_date: 2012-11-04T03:38:07Z

[Term]
id: ID:0000576
name: parathyroid hormone [drug]
xref: FMA:83374
xref: PR:000013429
is_a: ID:0000560 ! hormone drug
relationship: PD:0100005 ID:0000049 ! 3 medical treatment for pathological bone loss
created_by: Asami Suzuki
creation_date: 2012-11-04T03:38:34Z

[Term]
id: ID:0000577
name: phenytoin
xref: CHEBI:8107
is_a: ID:0000559 ! heterocyclic compound
relationship: PD:0100005 ID:0000018 ! 2 inflammation in gingiva
created_by: Asami Suzuki
creation_date: 2012-11-04T03:39:24Z

[Term]
id: ID:0000578
name: calcium channel blocker
xref: CHEBI:38215
is_a: ID:0000558 ! antagonist drug
created_by: Asami Suzuki
creation_date: 2012-11-04T03:40:03Z

[Term]
id: ID:0000579
name: H2 blocker
is_a: ID:0000558 ! antagonist drug
created_by: Asami Suzuki
creation_date: 2012-11-04T03:40:36Z

[Term]
id: ID:0000580
name: cimetidine
xref: CHEBI:3699
is_a: ID:0000579 ! H2 blocker
created_by: Asami Suzuki
creation_date: 2012-11-04T03:41:04Z

[Term]
id: ID:0000581
name: interleukin-1 receptor antagonist
synonym: "IL-1 receptor antagonist " RELATED []
synonym: "IL-1R " RELATED []
is_a: ID:0000558 ! antagonist drug
created_by: Asami Suzuki
creation_date: 2012-11-04T03:41:28Z

[Term]
id: ID:0000582
name: Toll-like receptor 2 agonist
synonym: "TLR2 agonist" RELATED []
is_a: ID:0000557 ! agonist
created_by: Asami Suzuki
creation_date: 2012-11-04T03:41:56Z

[Term]
id: ID:0000583
name: Toll-like receptor 4 agonist
synonym: "TLR4 agonist" RELATED []
is_a: ID:0000557 ! agonist
created_by: Asami Suzuki
creation_date: 2012-11-04T03:42:31Z

[Term]
id: ID:0000584
name: Toll-like receptor 9 agonist
synonym: "TLR9 agonist" RELATED []
is_a: ID:0000557 ! agonist
created_by: Asami Suzuki
creation_date: 2012-11-04T03:42:55Z

[Term]
id: ID:0000585
name: amino acid, peptide and protein
is_a: ID:0000343 ! drug for periodontitis
created_by: Asami Suzuki
creation_date: 2012-11-04T10:42:23Z

[Term]
id: ID:0000586
name: platelet-derived growth factor
is_a: ID:0000585 ! amino acid, peptide and protein
relationship: PD:0100005 ID:0000050 ! 2 medical treatment for inflammation
created_by: Asami Suzuki
creation_date: 2012-11-04T10:43:02Z

[Term]
id: ID:0000588
name: antibacterial agent, antimicrobial drug, antibacterial drug
is_a: ID:0000343 ! drug for periodontitis
relationship: PD:0100010 ID:0000093 ! 3-1 invasion of bacteria to soft tissue
created_by: Asami Suzuki
creation_date: 2012-11-04T10:44:43Z

[Term]
id: ID:0000589
name: antibiotics
is_a: ID:0000588 ! antibacterial agent, antimicrobial drug, antibacterial drug
relationship: PD:0100005 ID:0000050 ! 2 medical treatment for inflammation
relationship: PD:0100005 ID:0000090 ! 1 medical treatment for oral biofilm
created_by: Asami Suzuki
creation_date: 2012-11-04T10:46:09Z

[Term]
id: ID:0000590
name: clindamycin
xref: CHEBI:3745
is_a: ID:0001163 ! lincomycin
relationship: PD:0100005 ID:0000050 ! 2 medical treatment for inflammation
created_by: Asami Suzuki
creation_date: 2012-11-04T10:47:43Z

[Term]
id: ID:0000591
name: clindamycin-HCl
is_a: ID:0000590 ! clindamycin
created_by: Asami Suzuki
creation_date: 2012-11-04T10:48:07Z

[Term]
id: ID:0000592
name: cyclosporin A
xref: CHEBI:4031
is_a: ID:0001086 ! cyclosporin
created_by: Asami Suzuki
creation_date: 2012-11-04T10:48:40Z

[Term]
id: ID:0000593
name: erythromycin
synonym: "ERY" RELATED []
xref: CHEBI:48923
is_a: ID:0001154 ! macrolide antibiotics
relationship: PD:0100005 ID:0000050 ! 2 medical treatment for inflammation
relationship: PD:0100005 ID:0000090 ! 1 medical treatment for oral biofilm
created_by: Asami Suzuki
creation_date: 2012-11-04T10:49:29Z

[Term]
id: ID:0000594
name: flurbiprofen
is_a: ID:0000630 ! non-steroidal anti-inflammatory drug
relationship: PD:0100005 ID:0000050 ! 2 medical treatment for inflammation
created_by: Asami Suzuki
creation_date: 2012-11-04T10:49:52Z

[Term]
id: ID:0000595
name: human beta-defensin
synonym: "hBD-2" RELATED []
is_a: ID:0000590 ! clindamycin
is_a: ID:0001160 ! polypeptide
relationship: PD:0100005 ID:0000090 ! 1 medical treatment for oral biofilm
created_by: Asami Suzuki
creation_date: 2012-11-04T10:50:23Z

[Term]
id: ID:0000596
name: penicillin
synonym: "PEN" RELATED []
xref: CHEBI:17334
relationship: PD:0100005 ID:0000050 ! 2 medical treatment for inflammation
relationship: PD:0100005 ID:0000090 ! 1 medical treatment for oral biofilm
created_by: Asami Suzuki
creation_date: 2012-11-04T10:50:45Z

[Term]
id: ID:0000597
name: amoxicillin
synonym: "AMX" RELATED []
xref: CHEBI:2676
is_a: ID:0001158 ! penicilin antibiotics
created_by: Asami Suzuki
creation_date: 2012-11-04T10:51:18Z

[Term]
id: ID:0000598
name: doxycycline hyclate
is_a: ID:0000602 ! doxycycline
created_by: Asami Suzuki
creation_date: 2012-11-04T10:52:06Z

[Term]
id: ID:0000599
name: polymixin B
xref: CHEBI:8309
is_a: ID:0001160 ! polypeptide
relationship: PD:0100005 ID:0000050 ! 2 medical treatment for inflammation
relationship: PD:0100005 ID:0000090 ! 1 medical treatment for oral biofilm
created_by: Asami Suzuki
creation_date: 2012-11-04T10:52:26Z

[Term]
id: ID:0000600
name: tetracycline
synonym: "TET" RELATED []
xref: CHEBI:27902
is_a: ID:0001153 ! protein synthesis inhibitor
relationship: PD:0100005 ID:0000050 ! 2 medical treatment for inflammation
relationship: PD:0100005 ID:0000090 ! 1 medical treatment for oral biofilm
created_by: Asami Suzuki
creation_date: 2012-11-04T10:52:53Z

[Term]
id: ID:0000601
name: minocycline
xref: CHEBI:50694
is_a: ID:0000600 ! tetracycline
created_by: Asami Suzuki
creation_date: 2012-11-04T10:53:18Z

[Term]
id: ID:0000602
name: doxycycline
synonym: "DOX" RELATED []
xref: CHEBI:50845
is_a: ID:0000600 ! tetracycline
created_by: Asami Suzuki
creation_date: 2012-11-04T10:53:39Z

[Term]
id: ID:0000603
name: chemically modified tetracycline molecule
is_a: ID:0000600 ! tetracycline
created_by: Asami Suzuki
creation_date: 2012-11-04T10:53:59Z

[Term]
id: ID:0000604
name: modified tetracycline
is_a: ID:0000603 ! chemically modified tetracycline molecule
created_by: Asami Suzuki
creation_date: 2012-11-04T10:54:38Z

[Term]
id: ID:0000605
name: chemically modified tetracycline-5
is_a: ID:0000604 ! modified tetracycline
created_by: Asami Suzuki
creation_date: 2012-11-04T10:55:07Z

[Term]
id: ID:0000606
name: chemically modified tetracycline-3
is_a: ID:0000604 ! modified tetracycline
created_by: Asami Suzuki
creation_date: 2012-11-04T10:55:34Z

[Term]
id: ID:0000607
name: chemically modified tetracycline-1
is_a: ID:0000604 ! modified tetracycline
created_by: Asami Suzuki
creation_date: 2012-11-04T10:56:01Z

[Term]
id: ID:0000608
name: 4-dedimethylamino tetracycline
is_a: ID:0000604 ! modified tetracycline
created_by: Asami Suzuki
creation_date: 2012-11-04T10:57:10Z

[Term]
id: ID:0000609
name: antifungal drug
is_a: ID:0000588 ! antibacterial agent, antimicrobial drug, antibacterial drug
relationship: PD:0100005 ID:0000050 ! 2 medical treatment for inflammation
relationship: PD:0100005 ID:0000090 ! 1 medical treatment for oral biofilm
created_by: Asami Suzuki
creation_date: 2012-11-04T10:58:16Z

[Term]
id: ID:0000610
name: ketoconazole
xref: CHEBI:48336
is_a: ID:0000609 ! antifungal drug
relationship: PD:0100005 ID:0000050 ! 2 medical treatment for inflammation
relationship: PD:0100005 ID:0000090 ! 1 medical treatment for oral biofilm
created_by: Asami Suzuki
creation_date: 2012-11-04T10:58:44Z

[Term]
id: ID:0000611
name: antiprotozoal
xref: CHEBI:35718
is_a: ID:0000588 ! antibacterial agent, antimicrobial drug, antibacterial drug
relationship: PD:0100005 ID:0000050 ! 2 medical treatment for inflammation
relationship: PD:0100005 ID:0000090 ! 1 medical treatment for oral biofilm
created_by: Asami Suzuki
creation_date: 2012-11-04T10:59:08Z

[Term]
id: ID:0000612
name: metronidazole
xref: CHEBI:6906
is_a: ID:0000611 ! antiprotozoal
relationship: PD:0100005 ID:0000050 ! 2 medical treatment for inflammation
relationship: PD:0100005 ID:0000090 ! 1 medical treatment for oral biofilm
created_by: Asami Suzuki
creation_date: 2012-11-04T10:59:42Z

[Term]
id: ID:0000613
name: disinfectant
is_a: ID:0000588 ! antibacterial agent, antimicrobial drug, antibacterial drug
relationship: PD:0100005 ID:0000090 ! 1 medical treatment for oral biofilm
created_by: Asami Suzuki
creation_date: 2012-11-04T11:00:33Z

[Term]
id: ID:0000614
name: cetylpyridinium chloride
xref: CHEBI:32915
is_a: ID:0000613 ! disinfectant
relationship: PD:0100005 ID:0000050 ! 2 medical treatment for inflammation
created_by: Asami Suzuki
creation_date: 2012-11-04T11:01:11Z

[Term]
id: ID:0000615
name: chlorhexidine
synonym: "CHX" RELATED []
xref: CHEBI:3614
is_a: ID:0000613 ! disinfectant
relationship: PD:0100005 ID:0000050 ! 2 medical treatment for inflammation
relationship: PD:0100005 ID:0000090 ! 1 medical treatment for oral biofilm
created_by: Asami Suzuki
creation_date: 2012-11-04T11:01:51Z

[Term]
id: ID:0000616
name: povidone iodine
is_a: ID:0000613 ! disinfectant
relationship: PD:0100005 ID:0000050 ! 2 medical treatment for inflammation
relationship: PD:0100005 ID:0000090 ! 1 medical treatment for oral biofilm
created_by: Asami Suzuki
creation_date: 2012-11-04T11:02:20Z

[Term]
id: ID:0000617
name: immunosuppressant
xref: CHEBI:35705
is_a: ID:0000588 ! antibacterial agent, antimicrobial drug, antibacterial drug
relationship: PD:0100005 ID:0000090 ! 1 medical treatment for oral biofilm
created_by: Asami Suzuki
creation_date: 2012-11-04T11:02:46Z

[Term]
id: ID:0000618
name: cyclosporine
relationship: PD:0100005 ID:0000050 ! 2 medical treatment for inflammation
relationship: PD:0100005 ID:0000090 ! 1 medical treatment for oral biofilm
created_by: Asami Suzuki
creation_date: 2012-11-04T11:03:12Z

[Term]
id: ID:0000620
name: antibody
is_a: ID:0000343 ! drug for periodontitis
relationship: PD:0100005 ID:0000049 ! 3 medical treatment for pathological bone loss
created_by: Asami Suzuki
creation_date: 2012-11-04T11:04:26Z

[Term]
id: ID:0000621
name: anti-tumor necrosis factor-alpha antibody
is_a: ID:0000620 ! antibody
relationship: PD:0100005 ID:0000090 ! 1 medical treatment for oral biofilm
created_by: Asami Suzuki
creation_date: 2012-11-04T11:05:10Z

[Term]
id: ID:0000622
name: infiximab
is_a: ID:0000818 ! antigen
created_by: Asami Suzuki
creation_date: 2012-11-04T11:05:45Z

[Term]
id: ID:0000623
name: rituximab
is_a: ID:0000818 ! antigen
created_by: Asami Suzuki
creation_date: 2012-11-04T11:06:08Z

[Term]
id: ID:0000624
name: tocilizumab
is_a: ID:0000818 ! antigen
created_by: Asami Suzuki
creation_date: 2012-11-04T11:06:27Z

[Term]
id: ID:0000625
name: anti-inflammatory drug, anti-inflammatory agent
is_a: ID:0000343 ! drug for periodontitis
relationship: PD:0100005 ID:0000050 ! 2 medical treatment for inflammation
created_by: Asami Suzuki
creation_date: 2012-11-04T11:07:24Z

[Term]
id: ID:0000627
name: steroidal anti-inflammatory drug
is_a: ID:0000625 ! anti-inflammatory drug, anti-inflammatory agent
created_by: Asami Suzuki
creation_date: 2012-11-04T11:09:19Z

[Term]
id: ID:0000628
name: steroidal anti-inchelesterol
is_a: ID:0000625 ! anti-inflammatory drug, anti-inflammatory agent
created_by: Asami Suzuki
creation_date: 2012-11-04T11:09:49Z

[Term]
id: ID:0000629
name: prostanoids drug
is_a: ID:0000625 ! anti-inflammatory drug, anti-inflammatory agent
created_by: Asami Suzuki
creation_date: 2012-11-04T11:10:40Z

[Term]
id: ID:0000630
name: non-steroidal anti-inflammatory drug
is_a: ID:0000625 ! anti-inflammatory drug, anti-inflammatory agent
created_by: Asami Suzuki
creation_date: 2012-11-04T11:11:23Z

[Term]
id: ID:0000631
name: aspirin
is_a: ID:0000630 ! non-steroidal anti-inflammatory drug
relationship: PD:0100005 ID:0000050 ! 2 medical treatment for inflammation
created_by: Asami Suzuki
creation_date: 2012-11-04T11:12:00Z

[Term]
id: ID:0000632
name: baicalin
xref: CHEBI:2981
is_a: ID:0000630 ! non-steroidal anti-inflammatory drug
relationship: PD:0100005 ID:0000050 ! 2 medical treatment for inflammation
created_by: Asami Suzuki
creation_date: 2012-11-04T11:12:38Z

[Term]
id: ID:0000633
name: COX2 inhibitor
is_a: ID:0000630 ! non-steroidal anti-inflammatory drug
relationship: PD:0100005 ID:0000050 ! 2 medical treatment for inflammation
created_by: Asami Suzuki
creation_date: 2012-11-04T11:12:59Z

[Term]
id: ID:0000634
name: celecoxib
xref: CHEBI:41423
is_a: ID:0000633 ! COX2 inhibitor
created_by: Asami Suzuki
creation_date: 2012-11-04T11:13:19Z

[Term]
id: ID:0000635
name: NS398
is_a: ID:0000633 ! COX2 inhibitor
created_by: Asami Suzuki
creation_date: 2012-11-04T11:13:45Z

[Term]
id: ID:0000636
name: rofecoxib
xref: CHEBI:8887
is_a: ID:0000633 ! COX2 inhibitor
created_by: Asami Suzuki
creation_date: 2012-11-04T11:14:05Z

[Term]
id: ID:0000637
name: valdecoxib
is_a: ID:0000633 ! COX2 inhibitor
created_by: Asami Suzuki
creation_date: 2012-11-04T11:14:25Z

[Term]
id: ID:0000638
name: etodolac
xref: CHEBI:4909
is_a: ID:0000630 ! non-steroidal anti-inflammatory drug
relationship: PD:0100005 ID:0000050 ! 2 medical treatment for inflammation
created_by: Asami Suzuki
creation_date: 2012-11-04T11:14:51Z

[Term]
id: ID:0000639
name: ibuprofen
xref: CHEBI:5855
is_a: ID:0000630 ! non-steroidal anti-inflammatory drug
relationship: PD:0100005 ID:0000050 ! 2 medical treatment for inflammation
created_by: Asami Suzuki
creation_date: 2012-11-04T11:15:25Z

[Term]
id: ID:0000640
name: indomethacin
xref: CHEBI:49662
is_a: ID:0000630 ! non-steroidal anti-inflammatory drug
relationship: PD:0100005 ID:0000050 ! 2 medical treatment for inflammation
created_by: Asami Suzuki
creation_date: 2012-11-04T11:15:43Z

[Term]
id: ID:0000641
name: meloxicam
is_a: ID:0000630 ! non-steroidal anti-inflammatory drug
relationship: PD:0100005 ID:0000050 ! 2 medical treatment for inflammation
created_by: Asami Suzuki
creation_date: 2012-11-04T11:16:05Z

[Term]
id: ID:0000642
name: nabumetone
is_a: ID:0000630 ! non-steroidal anti-inflammatory drug
relationship: PD:0100005 ID:0000050 ! 2 medical treatment for inflammation
created_by: Asami Suzuki
creation_date: 2012-11-04T11:16:28Z

[Term]
id: ID:0000643
name: naproxen
xref: CHEBI:7476
is_a: ID:0000630 ! non-steroidal anti-inflammatory drug
relationship: PD:0100005 ID:0000050 ! 2 medical treatment for inflammation
created_by: Asami Suzuki
creation_date: 2012-11-04T11:16:52Z

[Term]
id: ID:0000645
name: nimesulide
xref: CHEBI:44445
is_a: ID:0000630 ! non-steroidal anti-inflammatory drug
relationship: PD:0100005 ID:0000050 ! 2 medical treatment for inflammation
created_by: Asami Suzuki
creation_date: 2012-11-04T11:17:53Z

[Term]
id: ID:0000646
name: piroxicam
xref: CHEBI:8249
is_a: ID:0000630 ! non-steroidal anti-inflammatory drug
relationship: PD:0100005 ID:0000050 ! 2 medical treatment for inflammation
created_by: Asami Suzuki
creation_date: 2012-11-04T11:18:15Z

[Term]
id: ID:0000647
name: tenidap
xref: CHEBI:35847
is_a: ID:0000630 ! non-steroidal anti-inflammatory drug
relationship: PD:0100005 ID:0000050 ! 2 medical treatment for inflammation
created_by: Asami Suzuki
creation_date: 2012-11-04T11:18:38Z

[Term]
id: ID:0000648
name: n-formylmethionine leucyl-phenylalanine
is_a: ID:0000625 ! anti-inflammatory drug, anti-inflammatory agent
created_by: Asami Suzuki
creation_date: 2012-11-04T11:19:45Z

[Term]
id: ID:0000649
name: lipoxin
synonym: "LX " RELATED []
xref: CHEBI:6497
is_a: ID:0000625 ! anti-inflammatory drug, anti-inflammatory agent
created_by: Asami Suzuki
creation_date: 2012-11-04T11:20:27Z

[Term]
id: ID:0000650
name: lipoxin B4
xref: CHEBI:6499
is_a: ID:0000649 ! lipoxin
created_by: Asami Suzuki
creation_date: 2012-11-04T11:20:47Z

[Term]
id: ID:0000651
name: lipoxin A4
xref: CHEBI:6498
is_a: ID:0000649 ! lipoxin
created_by: Asami Suzuki
creation_date: 2012-11-04T11:21:08Z

[Term]
id: ID:0000652
name: 15R-LXA4
is_a: ID:0000651 ! lipoxin A4
created_by: Asami Suzuki
creation_date: 2012-11-04T11:21:27Z

[Term]
id: ID:0000653
name: 15-epi-lipoxin A4
is_a: ID:0000651 ! lipoxin A4
created_by: Asami Suzuki
creation_date: 2012-11-04T11:21:52Z

[Term]
id: ID:0000654
name: 15-LO-initiated LX
xref: CHEBI:6497
is_a: ID:0000649 ! lipoxin
created_by: Asami Suzuki
creation_date: 2012-11-04T11:22:32Z

[Term]
id: ID:0000655
name: aspirin-triggered lipoxin
synonym: "ATL " RELATED []
is_a: ID:0000649 ! lipoxin
created_by: Asami Suzuki
creation_date: 2012-11-04T11:23:07Z

[Term]
id: ID:0000656
name: aspirin-triggered lipoxin analog
is_a: ID:0000655 ! aspirin-triggered lipoxin
created_by: Asami Suzuki
creation_date: 2012-11-04T11:23:34Z

[Term]
id: ID:0000657
name: hydroxyeicosatetraenoic acid
is_a: ID:0000625 ! anti-inflammatory drug, anti-inflammatory agent
created_by: Asami Suzuki
creation_date: 2012-11-04T11:24:27Z

[Term]
id: ID:0000658
name: 12-hydroxyeicosatetraenoic acid
synonym: "12 HETE" RELATED []
xref: CHEBI:34144
is_a: ID:0000657 ! hydroxyeicosatetraenoic acid
created_by: Asami Suzuki
creation_date: 2012-11-04T11:25:20Z

[Term]
id: ID:0000659
name: 15-hydroxyeicosatetraenoic acid
synonym: "15 HETE" RELATED []
xref: CHEBI:57409
is_a: ID:0000657 ! hydroxyeicosatetraenoic acid
created_by: Asami Suzuki
creation_date: 2012-11-04T11:25:38Z

[Term]
id: ID:0000660
name: anti-infective agent
is_a: ID:0000625 ! anti-inflammatory drug, anti-inflammatory agent
created_by: Asami Suzuki
creation_date: 2012-11-04T11:26:12Z

[Term]
id: ID:0000661
name: chlorhexidene gluconate
is_a: ID:0000660 ! anti-infective agent
relationship: PD:0100005 ID:0000090 ! 1 medical treatment for oral biofilm
created_by: Asami Suzuki
creation_date: 2012-11-04T11:26:34Z

[Term]
id: ID:0000662
name: anti-proteinase
is_a: ID:0000343 ! drug for periodontitis
relationship: PD:0100005 ID:0000049 ! 3 medical treatment for pathological bone loss
relationship: PD:0100005 ID:0000050 ! 2 medical treatment for inflammation
created_by: Asami Suzuki
creation_date: 2012-11-04T11:28:06Z

[Term]
id: ID:0000663
name: anticollagenase drug
is_a: ID:0000662 ! anti-proteinase
created_by: Asami Suzuki
creation_date: 2012-11-04T11:28:38Z

[Term]
id: ID:0000664
name: anti-theumatic drug
is_a: ID:0000343 ! drug for periodontitis
relationship: PD:0100005 ID:0000049 ! 3 medical treatment for pathological bone loss
created_by: Asami Suzuki
creation_date: 2012-11-04T11:29:02Z

[Term]
id: ID:0000665
name: anti-tumor necrosis factor-alpha
is_a: ID:0000664 ! anti-theumatic drug
relationship: PD:0100005 ID:0000050 ! 2 medical treatment for inflammation
created_by: Asami Suzuki
creation_date: 2012-11-04T11:29:38Z

[Term]
id: ID:0000666
name: biological factor
is_a: ID:0000343 ! drug for periodontitis
created_by: Asami Suzuki
creation_date: 2012-11-04T11:30:21Z

[Term]
id: ID:0000667
name: antigen
is_a: ID:0000666 ! biological factor
relationship: PD:0100005 ID:0000050 ! 2 medical treatment for inflammation
created_by: Asami Suzuki
creation_date: 2012-11-04T11:31:01Z

[Term]
id: ID:0000668
name: antigen, CD18
is_a: ID:0000667 ! antigen
created_by: Asami Suzuki
creation_date: 2012-11-04T11:31:26Z

[Term]
id: ID:0000669
name: human leukocyte antigen
is_a: ID:0000667 ! antigen
created_by: Asami Suzuki
creation_date: 2012-11-04T11:31:53Z

[Term]
id: ID:0000670
name: HLA-DR antigen
is_a: ID:0000669 ! human leukocyte antigen
created_by: Asami Suzuki
creation_date: 2012-11-04T11:32:16Z

[Term]
id: ID:0000671
name: HLA-DR4 antigen
is_a: ID:0000670 ! HLA-DR antigen
created_by: Asami Suzuki
creation_date: 2012-11-04T11:32:48Z

[Term]
id: ID:0000672
name: T-cell restricted intercellular antigen
is_a: ID:0000667 ! antigen
created_by: Asami Suzuki
creation_date: 2012-11-04T11:33:21Z

[Term]
id: ID:0000673
name: hemin
is_a: ID:0000666 ! biological factor
relationship: PD:0100005 ID:0000050 ! 2 medical treatment for inflammation
created_by: Asami Suzuki
creation_date: 2012-11-04T11:33:59Z

[Term]
id: ID:0000674
name: kinase inhibitor
is_a: ID:0000343 ! drug for periodontitis
relationship: PD:0100005 ID:0000049 ! 3 medical treatment for pathological bone loss
created_by: Asami Suzuki
creation_date: 2012-11-04T11:34:28Z

[Term]
id: ID:0000675
name: analgesic
is_a: ID:0000674 ! kinase inhibitor
created_by: Asami Suzuki
creation_date: 2012-11-04T11:35:05Z

[Term]
id: ID:0000676
name: anti-bone resorption drug
is_a: ID:0000674 ! kinase inhibitor
created_by: Asami Suzuki
creation_date: 2012-11-04T11:35:23Z

[Term]
id: ID:0000677
name: bisphosphonate
is_a: ID:0000676 ! anti-bone resorption drug
relationship: PD:0100005 ID:0000049 ! 3 medical treatment for pathological bone loss
created_by: Asami Suzuki
creation_date: 2012-11-04T11:36:02Z

[Term]
id: ID:0000678
name: alendronate
xref: CHEBI:50647
is_a: ID:0000677 ! bisphosphonate
created_by: Asami Suzuki
creation_date: 2012-11-04T11:36:25Z

[Term]
id: ID:0000679
name: amino bisphosphonate
is_a: ID:0000677 ! bisphosphonate
created_by: Asami Suzuki
creation_date: 2012-11-04T11:36:58Z

[Term]
id: ID:0000680
name: olpadronate
is_a: ID:0000679 ! amino bisphosphonate
created_by: Asami Suzuki
creation_date: 2012-11-04T11:37:34Z

[Term]
id: ID:0000681
name: clodronate
xref: CHEBI:59585
is_a: ID:0000677 ! bisphosphonate
created_by: Asami Suzuki
creation_date: 2012-11-04T11:37:55Z

[Term]
id: ID:0000682
name: disodium chlodronate
is_a: ID:0000677 ! bisphosphonate
created_by: Asami Suzuki
creation_date: 2012-11-04T11:38:29Z

[Term]
id: ID:0000683
name: incadronate
is_a: ID:0000677 ! bisphosphonate
created_by: Asami Suzuki
creation_date: 2012-11-04T11:39:03Z

[Term]
id: ID:0000684
name: monosodium olpadronate
is_a: ID:0000677 ! bisphosphonate
created_by: Asami Suzuki
creation_date: 2012-11-04T11:39:21Z

[Term]
id: ID:0000685
name: nonaminobisphosphonate
is_a: ID:0000677 ! bisphosphonate
created_by: Asami Suzuki
creation_date: 2012-11-04T11:39:43Z

[Term]
id: ID:0000686
name: hypnotic
is_a: ID:0000674 ! kinase inhibitor
created_by: Asami Suzuki
creation_date: 2012-11-04T11:41:09Z

[Term]
id: ID:0000687
name: thalidomide
xref: CHEBI:9513
is_a: ID:0000686 ! hypnotic
created_by: Asami Suzuki
creation_date: 2012-11-04T11:41:30Z

[Term]
id: ID:0000688
name: kaliotoxin
is_a: ID:0000674 ! kinase inhibitor
relationship: PD:0100005 ID:0000050 ! 2 medical treatment for inflammation
created_by: Asami Suzuki
creation_date: 2012-11-04T11:41:56Z

[Term]
id: ID:0000689
name: MAPK inhibitor
is_a: ID:0000674 ! kinase inhibitor
created_by: Asami Suzuki
creation_date: 2012-11-04T11:42:33Z

[Term]
id: ID:0000690
name: SB203580
is_a: ID:0000689 ! MAPK inhibitor
created_by: Asami Suzuki
creation_date: 2012-11-04T11:43:03Z

[Term]
id: ID:0000691
name: SD282
is_a: ID:0000689 ! MAPK inhibitor
created_by: Asami Suzuki
creation_date: 2012-11-04T11:43:26Z

[Term]
id: ID:0000692
name: MEK inhibitor
is_a: ID:0000674 ! kinase inhibitor
created_by: Asami Suzuki
creation_date: 2012-11-04T11:43:48Z

[Term]
id: ID:0000693
name: PD98059
is_a: ID:0000692 ! MEK inhibitor
created_by: Asami Suzuki
creation_date: 2012-11-04T11:44:09Z

[Term]
id: ID:0000694
name: phenidone
is_a: ID:0000674 ! kinase inhibitor
created_by: Asami Suzuki
creation_date: 2012-11-04T11:44:42Z

[Term]
id: ID:0000695
name: propolis
is_a: ID:0000674 ! kinase inhibitor
created_by: Asami Suzuki
creation_date: 2012-11-04T11:45:02Z

[Term]
id: ID:0000696
name: V-ATPase inhibitor
is_a: ID:0000674 ! kinase inhibitor
created_by: Asami Suzuki
creation_date: 2012-11-04T11:45:25Z

[Term]
id: ID:0000697
name: FR202126
is_a: ID:0000696 ! V-ATPase inhibitor
created_by: Asami Suzuki
creation_date: 2012-11-04T11:45:50Z

[Term]
id: ID:0000698
name: organic chemical drug
is_a: ID:0000343 ! drug for periodontitis
created_by: Asami Suzuki
creation_date: 2012-11-04T11:46:40Z

[Term]
id: ID:0000699
name: retinoid drug
xref: CHEBI:26537
is_a: ID:0000698 ! organic chemical drug
relationship: PD:0100005 ID:0000050 ! 2 medical treatment for inflammation
created_by: Asami Suzuki
creation_date: 2012-11-04T11:47:14Z

[Term]
id: ID:0000700
name: taurine drug
xref: CHEBI:15891
is_a: ID:0000698 ! organic chemical drug
relationship: PD:0100005 ID:0000050 ! 2 medical treatment for inflammation
created_by: Asami Suzuki
creation_date: 2012-11-04T11:47:37Z

[Term]
id: ID:0000701
name: lipd
is_a: ID:0000341 ! nutritional supplement
created_by: Asami Suzuki
creation_date: 2012-11-04T11:48:39Z

[Term]
id: ID:0000702
name: fatty acid
is_a: ID:0000701 ! lipd
relationship: PD:0100010 GO:0045453 ! 4 bone resorption
created_by: Asami Suzuki
creation_date: 2012-11-04T11:49:02Z

[Term]
id: ID:0000703
name: arachidonic acid drug
xref: CHEBI:15843
is_a: ID:0000702 ! fatty acid
created_by: Asami Suzuki
creation_date: 2012-11-04T11:49:23Z

[Term]
id: ID:0000705
name: eicosanoids drug
xref: CHEBI:23899
is_a: ID:0000702 ! fatty acid
created_by: Asami Suzuki
creation_date: 2012-11-04T11:51:06Z

[Term]
id: ID:0000706
name: eicosapentaenoic acid
xref: CHEBI:36006
is_a: ID:0000705 ! eicosanoids drug
created_by: Asami Suzuki
creation_date: 2012-11-04T11:57:10Z

[Term]
id: ID:0000707
name: fish oil
is_a: ID:0000702 ! fatty acid
created_by: Asami Suzuki
creation_date: 2012-11-04T11:57:38Z

[Term]
id: ID:0000708
name: omega-3 fatty acid
xref: CHEBI:25681
is_a: ID:0000707 ! fish oil
created_by: Asami Suzuki
creation_date: 2012-11-04T11:57:57Z

[Term]
id: ID:0000709
name: omega-3 polyunsaturated fatty acids
xref: CHEBI:26208
is_a: ID:0000707 ! fish oil
created_by: Asami Suzuki
creation_date: 2012-11-04T11:58:23Z

[Term]
id: ID:0000710
name: eicosapentaenoic acid
xref: CHEBI:36006
is_a: ID:0000708 ! omega-3 fatty acid
created_by: Asami Suzuki
creation_date: 2012-11-04T11:58:57Z

[Term]
id: ID:0000711
name: resolvin
is_a: ID:0000710 ! eicosapentaenoic acid
created_by: Asami Suzuki
creation_date: 2012-11-04T11:59:53Z

[Term]
id: ID:0000712
name: resolvin D
is_a: ID:0000711 ! resolvin
created_by: Asami Suzuki
creation_date: 2012-11-05T12:00:26Z

[Term]
id: ID:0000713
name: resolvin E
is_a: ID:0000711 ! resolvin
created_by: Asami Suzuki
creation_date: 2012-11-05T12:00:45Z

[Term]
id: ID:0000714
name: docosahexaenoic acid
xref: CHEBI:28125
is_a: ID:0000708 ! omega-3 fatty acid
created_by: Asami Suzuki
creation_date: 2012-11-05T12:01:17Z

[Term]
id: ID:0000715
name: linoleic acid
xref: CHEBI:17351
is_a: ID:0000702 ! fatty acid
relationship: PD:0100005 ID:0000049 ! 3 medical treatment for pathological bone loss
created_by: Asami Suzuki
creation_date: 2012-11-05T12:02:06Z

[Term]
id: ID:0000716
name: plant oil
is_a: ID:0000702 ! fatty acid
created_by: Asami Suzuki
creation_date: 2012-11-05T12:02:33Z

[Term]
id: ID:0000717
name: terpene
xref: CHEBI:35186
is_a: ID:0000716 ! plant oil
relationship: PD:0100005 ID:0000090 ! 1 medical treatment for oral biofilm
created_by: Asami Suzuki
creation_date: 2012-11-05T12:02:54Z

[Term]
id: ID:0000718
name: parthenolide
xref: CHEBI:7939
is_a: ID:0000717 ! terpene
created_by: Asami Suzuki
creation_date: 2012-11-05T12:03:11Z

[Term]
id: ID:0000719
name: polyunsaturated fatty acid
synonym: "PUFA" RELATED []
xref: CHEBI:26208
is_a: ID:0000702 ! fatty acid
relationship: PD:0100005 ID:0000050 ! 2 medical treatment for inflammation
created_by: Asami Suzuki
creation_date: 2012-11-05T12:03:35Z

[Term]
id: ID:0000720
name: prostacyclin
xref: CHEBI:15552
is_a: ID:0000702 ! fatty acid
created_by: Asami Suzuki
creation_date: 2012-11-05T12:04:18Z

[Term]
id: ID:0000721
name: prostaglandin drug
is_a: ID:0000702 ! fatty acid
created_by: Asami Suzuki
creation_date: 2012-11-05T12:04:43Z

[Term]
id: ID:0000722
name: epoprostenol
is_a: ID:0000721 ! prostaglandin drug
created_by: Asami Suzuki
creation_date: 2012-11-05T12:05:09Z

[Term]
id: ID:0000723
name: prostanoid
is_a: ID:0000702 ! fatty acid
relationship: PD:0100005 ID:0000049 ! 3 medical treatment for pathological bone loss
created_by: Asami Suzuki
creation_date: 2012-11-05T12:05:28Z

[Term]
id: ID:0000724
name: thromboxane drug
xref: CHEBI:26995
is_a: ID:0000702 ! fatty acid
relationship: PD:0100005 ID:0000050 ! 2 medical treatment for inflammation
created_by: Asami Suzuki
creation_date: 2012-11-05T12:05:47Z

[Term]
id: ID:0000725
name: alkaline phosphatase
synonym: "ALP " RELATED []
xref: PR:000023540
is_a: ID:0000232 ! hydrolase
created_by: Asami Suzuki
creation_date: 2012-11-09T12:00:26Z

[Term]
id: ID:0000726
name: benzoylarginine peptidase
is_a: ID:0000232 ! hydrolase
created_by: Asami Suzuki
creation_date: 2012-11-09T12:00:56Z

[Term]
id: ID:0000727
name: caspase
is_a: ID:0000232 ! hydrolase
created_by: Asami Suzuki
creation_date: 2012-11-09T12:01:36Z

[Term]
id: ID:0000728
name: caspase-10
xref: PR:000002310
is_a: ID:0000727 ! caspase
created_by: Asami Suzuki
creation_date: 2012-11-09T12:02:27Z

[Term]
id: ID:0000729
name: caspase-3
xref: PR:000002312
is_a: ID:0000727 ! caspase
created_by: Asami Suzuki
creation_date: 2012-11-09T12:02:46Z

[Term]
id: ID:0000730
name: caspase-7
xref: PR:000002316
is_a: ID:0000727 ! caspase
created_by: Asami Suzuki
creation_date: 2012-11-09T12:03:09Z

[Term]
id: ID:0000731
name: caspase-8
xref: PR:000002317
is_a: ID:0000727 ! caspase
created_by: Asami Suzuki
creation_date: 2012-11-09T12:03:31Z

[Term]
id: ID:0000732
name: caspase-9
xref: PR:000002318
is_a: ID:0000727 ! caspase
created_by: Asami Suzuki
creation_date: 2012-11-09T12:03:57Z

[Term]
id: ID:0000733
name: cathepsin
is_a: ID:0000232 ! hydrolase
relationship: PD:0100005 GO:0045453 ! 4 bone resorption
created_by: Asami Suzuki
creation_date: 2012-11-09T12:04:32Z

[Term]
id: ID:0000734
name: cathepsin B
xref: PR:000006023
is_a: ID:0000733 ! cathepsin
created_by: Asami Suzuki
creation_date: 2012-11-09T12:04:55Z

[Term]
id: ID:0000735
name: cathepsin G
xref: PR:000006028
is_a: ID:0000733 ! cathepsin
created_by: Asami Suzuki
creation_date: 2012-11-09T12:05:16Z

[Term]
id: ID:0000736
name: cathepsin H
xref: PR:000006029
is_a: ID:0000733 ! cathepsin
created_by: Asami Suzuki
creation_date: 2012-11-09T12:05:40Z

[Term]
id: ID:0000737
name: cathepsin K
xref: PR:000001850
is_a: ID:0000733 ! cathepsin
created_by: Asami Suzuki
creation_date: 2012-11-09T12:05:59Z

[Term]
id: ID:0000738
name: cathepsin L
synonym: "cathepsin J " RELATED []
xref: PR:000006213
is_a: ID:0000733 ! cathepsin
created_by: Asami Suzuki
creation_date: 2012-11-09T12:06:27Z

[Term]
id: ID:0000739
name: cathepsin N
is_a: ID:0000733 ! cathepsin
created_by: Asami Suzuki
creation_date: 2012-11-09T12:06:53Z

[Term]
id: ID:0000740
name: cathepsin S
xref: PR:000006033
is_a: ID:0000733 ! cathepsin
created_by: Asami Suzuki
creation_date: 2012-11-09T12:07:19Z

[Term]
id: ID:0000741
name: lysosomal cathepsin
is_a: ID:0000733 ! cathepsin
created_by: Asami Suzuki
creation_date: 2012-11-09T12:07:59Z

[Term]
id: ID:0000742
name: collagenase [human]
is_a: ID:0000232 ! hydrolase
relationship: PD:0100005 GO:0044399 ! 1 multi-species biofilm formation
relationship: PD:0100005 GO:0045453 ! 4 bone resorption
created_by: Asami Suzuki
creation_date: 2012-11-09T12:09:11Z

[Term]
id: ID:0000743
name: fibroblast-type collagenase
is_a: ID:0000742 ! collagenase [human]
created_by: Asami Suzuki
creation_date: 2012-11-09T12:09:42Z

[Term]
id: ID:0000744
name: elastase
synonym: "ELA" RELATED []
is_a: ID:0000232 ! hydrolase
relationship: PD:0100005 ID:0000018 ! 2 inflammation in gingiva
created_by: Asami Suzuki
creation_date: 2012-11-09T12:10:14Z

[Term]
id: ID:0000745
name: Mac Me-elastase
is_a: ID:0000744 ! elastase
created_by: Asami Suzuki
creation_date: 2012-11-09T12:10:32Z

[Term]
id: ID:0000746
name: gelatinase [human]
is_a: ID:0000232 ! hydrolase
created_by: Asami Suzuki
creation_date: 2012-11-09T12:11:07Z

[Term]
id: ID:0000747
name: kallikrein
is_a: ID:0000232 ! hydrolase
created_by: Asami Suzuki
creation_date: 2012-11-09T12:11:40Z

[Term]
id: ID:0000748
name: MAPK phosphatase
synonym: "dual specificity phosphatase 1 " RELATED []
is_a: ID:0000232 ! hydrolase
created_by: Asami Suzuki
creation_date: 2012-11-09T12:13:43Z

[Term]
id: ID:0000749
name: metalloendopeptidase
is_a: ID:0000232 ! hydrolase
created_by: Asami Suzuki
creation_date: 2012-11-09T12:14:12Z

[Term]
id: ID:0000750
name: metalloproteinase
synonym: "MMP " RELATED []
is_a: ID:0000232 ! hydrolase
relationship: PD:0100005 GO:0045453 ! 4 bone resorption
relationship: PD:0100005 ID:0000018 ! 2 inflammation in gingiva
created_by: Asami Suzuki
creation_date: 2012-11-09T12:14:39Z

[Term]
id: ID:0000751
name: metalloproteinase 1
xref: PR:000010469
is_a: ID:0000750 ! metalloproteinase
created_by: Asami Suzuki
creation_date: 2012-11-09T09:52:48Z

[Term]
id: ID:0000752
name: metalloproteinase 2
is_a: ID:0000750 ! metalloproteinase
created_by: Asami Suzuki
creation_date: 2012-11-09T09:53:31Z

[Term]
id: ID:0000753
name: FIB-CL
is_a: ID:0000750 ! metalloproteinase
created_by: Asami Suzuki
creation_date: 2012-11-09T09:54:33Z

[Term]
id: ID:0000754
name: fibroblast-type matrix metalloproteinase
is_a: ID:0000750 ! metalloproteinase
created_by: Asami Suzuki
creation_date: 2012-11-09T09:55:13Z

[Term]
id: ID:0000755
name: MMP-1
is_a: ID:0000897 ! collagenase
created_by: Asami Suzuki
creation_date: 2012-11-09T09:56:15Z

[Term]
id: ID:0000756
name: MMP-10
synonym: "matrix metallopeptidase 10 " RELATED []
xref: PR:000010470
is_a: ID:0000750 ! metalloproteinase
created_by: Asami Suzuki
creation_date: 2012-11-09T09:56:52Z

[Term]
id: ID:0000757
name: MMP-12
synonym: "matrix metallopeptidase 12 " RELATED []
xref: PR:000010472
is_a: ID:0000750 ! metalloproteinase
created_by: Asami Suzuki
creation_date: 2012-11-09T09:57:17Z

[Term]
id: ID:0000758
name: MMP-13
is_a: ID:0000897 ! collagenase
created_by: Asami Suzuki
creation_date: 2012-11-09T09:57:49Z

[Term]
id: ID:0000759
name: MMP-14
synonym: "matrix metalloproteinase 14 " RELATED []
xref: PR:000010474
is_a: ID:0000899 ! membrane-type MMP
created_by: Asami Suzuki
creation_date: 2012-11-09T09:58:09Z

[Term]
id: ID:0000760
name: MMP-2
is_a: ID:0000898 ! gelatinase
created_by: Asami Suzuki
creation_date: 2012-11-09T09:58:32Z

[Term]
id: ID:0000761
name: MMP-3
synonym: "matrix metallopeptidase 3 " RELATED []
synonym: "stromelysin 1" RELATED []
xref: PR:000010488
is_a: ID:0000750 ! metalloproteinase
created_by: Asami Suzuki
creation_date: 2012-11-09T09:59:47Z

[Term]
id: ID:0000762
name: stromelysin-1
xref: PR:000010488
is_a: ID:0000761 ! MMP-3
created_by: Asami Suzuki
creation_date: 2012-11-09T10:00:17Z

[Term]
id: ID:0000763
name: stromelysin-2
xref: PR:000010470
is_a: ID:0000761 ! MMP-3
created_by: Asami Suzuki
creation_date: 2012-11-09T10:01:10Z

[Term]
id: ID:0000764
name: stromelysin-3
xref: PR:000010471
is_a: ID:0000761 ! MMP-3
created_by: Asami Suzuki
creation_date: 2012-11-09T10:01:42Z

[Term]
id: ID:0000765
name: MMP-7
synonym: "matrix metallopeptidase 7 " RELATED []
xref: PR:000010489
is_a: ID:0000750 ! metalloproteinase
created_by: Asami Suzuki
creation_date: 2012-11-09T10:02:06Z

[Term]
id: ID:0000766
name: MMP-8
is_a: ID:0000897 ! collagenase
created_by: Asami Suzuki
creation_date: 2012-11-09T10:02:44Z

[Term]
id: ID:0000767
name: MMP-9
is_a: ID:0000898 ! gelatinase
created_by: Asami Suzuki
creation_date: 2012-11-09T10:03:11Z

[Term]
id: ID:0000768
name: Mr72K GL
is_a: ID:0000750 ! metalloproteinase
created_by: Asami Suzuki
creation_date: 2012-11-09T10:03:35Z

[Term]
id: ID:0000769
name: Mr92K GL
is_a: ID:0000750 ! metalloproteinase
created_by: Asami Suzuki
creation_date: 2012-11-09T10:04:13Z

[Term]
id: ID:0000770
name: MT1-MMP
is_a: ID:0000899 ! membrane-type MMP
created_by: Asami Suzuki
creation_date: 2012-11-09T10:04:48Z

[Term]
id: ID:0000771
name: pro-matrix metalloproteinase
is_a: ID:0000750 ! metalloproteinase
created_by: Asami Suzuki
creation_date: 2012-11-09T10:05:24Z

[Term]
id: ID:0000772
name: phosphatase
is_a: ID:0000232 ! hydrolase
relationship: PD:0100005 ID:0000018 ! 2 inflammation in gingiva
created_by: Asami Suzuki
creation_date: 2012-11-09T10:07:31Z

[Term]
id: ID:0000773
name: protein phosphatase 2
xref: PR:000023578
is_a: ID:0000772 ! phosphatase
created_by: Asami Suzuki
creation_date: 2012-11-09T10:08:49Z

[Term]
id: ID:0000774
name: phospholipase
is_a: ID:0000232 ! hydrolase
created_by: Asami Suzuki
creation_date: 2012-11-09T10:10:10Z

[Term]
id: ID:0000775
name: phospholipase A2
xref: PR:000012798
is_a: ID:0000774 ! phospholipase
created_by: Asami Suzuki
creation_date: 2012-11-09T10:10:46Z

[Term]
id: ID:0000776
name: phospholipase C
is_a: ID:0000774 ! phospholipase
created_by: Asami Suzuki
creation_date: 2012-11-09T10:11:40Z

[Term]
id: ID:0000777
name: phospholipase D
is_a: ID:0000774 ! phospholipase
created_by: Asami Suzuki
creation_date: 2012-11-09T10:12:02Z

[Term]
id: ID:0000778
name: phosphoric monoester hydrolase
is_a: ID:0000232 ! hydrolase
created_by: Asami Suzuki
creation_date: 2012-11-09T10:13:01Z

[Term]
id: ID:0000779
name: mitogen-activated protein kinase phosphatase
synonym: "MAPK phosphatase" RELATED []
synonym: "MKP" RELATED []
is_a: ID:0000778 ! phosphoric monoester hydrolase
created_by: Asami Suzuki
creation_date: 2012-11-09T10:14:20Z

[Term]
id: ID:0000780
name: plasmin
is_a: ID:0000232 ! hydrolase
created_by: Asami Suzuki
creation_date: 2012-11-09T10:15:48Z

[Term]
id: ID:0000781
name: PMN elastase
xref: PR:000007009
is_a: ID:0000232 ! hydrolase
created_by: Asami Suzuki
creation_date: 2012-11-09T10:16:29Z

[Term]
id: ID:0000782
name: prekallikrein
xref: PR:000009420
is_a: ID:0000232 ! hydrolase
created_by: Asami Suzuki
creation_date: 2012-11-09T10:53:54Z

[Term]
id: ID:0000783
name: prolyl oligo peptidase
is_a: ID:0000232 ! hydrolase
created_by: Asami Suzuki
creation_date: 2012-11-09T10:54:31Z

[Term]
id: ID:0000784
name: tartrate-resistant acid phosphatase
synonym: "TRAP " RELATED []
synonym: "TRAPase" RELATED []
is_a: ID:0000232 ! hydrolase
created_by: Asami Suzuki
creation_date: 2012-11-09T10:55:04Z

[Term]
id: ID:0000785
name: thrombin
xref: EFO:0003183
is_a: ID:0000232 ! hydrolase
created_by: Asami Suzuki
creation_date: 2012-11-09T10:55:50Z

[Term]
id: ID:0000786
name: tissue plasminogen activator
synonym: "tPA " RELATED []
is_a: ID:0000232 ! hydrolase
created_by: Asami Suzuki
creation_date: 2012-11-09T10:56:28Z

[Term]
id: ID:0000787
name: urokinase-type plasminogen activator
synonym: "uPA" RELATED []
xref: PR:000012825
is_a: ID:0000232 ! hydrolase
created_by: Asami Suzuki
creation_date: 2012-11-09T10:57:42Z

[Term]
id: ID:0000788
name: vacular ATPase
is_a: ID:0000232 ! hydrolase
created_by: Asami Suzuki
creation_date: 2012-11-09T10:58:28Z

[Term]
id: ID:0000789
name: phosphoinositide-3-kinase
synonym: "PI3K" RELATED []
is_a: ID:0000233 ! isoenzyme
created_by: Asami Suzuki
creation_date: 2012-11-09T10:59:14Z

[Term]
id: ID:0000790
name: carbinic anhydrase
is_a: ID:0000234 ! lyase
created_by: Asami Suzuki
creation_date: 2012-11-09T10:59:53Z

[Term]
id: ID:0000791
name: carbonic anhydrase 2
xref: PR:000004918
is_a: ID:0000790 ! carbinic anhydrase
created_by: Asami Suzuki
creation_date: 2012-11-09T11:00:37Z

[Term]
id: ID:0000792
name: cyclooxygenase
synonym: "COX " RELATED []
xref: CHEBI:35544
is_a: ID:0000235 ! multienzymes complexe
created_by: Asami Suzuki
creation_date: 2012-11-09T11:03:58Z

[Term]
id: ID:0000793
name: cycliooxygenase 1
synonym: "COX 1 " RELATED []
xref: CHEBI:50630
is_a: ID:0000792 ! cyclooxygenase
created_by: Asami Suzuki
creation_date: 2012-11-09T11:05:01Z

[Term]
id: ID:0000794
name: cyclooxygenase 2
synonym: "COX-2 " RELATED []
xref: CHEBI:50629
is_a: ID:0000792 ! cyclooxygenase
created_by: Asami Suzuki
creation_date: 2012-11-09T11:05:48Z

[Term]
id: ID:0000795
name: aspirin acetylated cyclooxygenase-2
is_a: ID:0000792 ! cyclooxygenase
created_by: Asami Suzuki
creation_date: 2012-11-09T11:07:14Z

[Term]
id: ID:0000796
name: aspririn-modified COX-2
is_a: ID:0000792 ! cyclooxygenase
created_by: Asami Suzuki
creation_date: 2012-11-09T11:08:05Z

[Term]
id: ID:0000797
name: lipoxygenase
synonym: "LO " RELATED []
is_a: ID:0000236 ! oxidoreductase
created_by: Asami Suzuki
creation_date: 2012-11-09T11:09:24Z

[Term]
id: ID:0000798
name: 12-lipoxygenase
xref: PR:000004566
is_a: ID:0000797 ! lipoxygenase
created_by: Asami Suzuki
creation_date: 2012-11-09T11:11:06Z

[Term]
id: ID:0000799
name: 15-lipoxygenase
xref: PR:000003959
is_a: ID:0000797 ! lipoxygenase
created_by: Asami Suzuki
creation_date: 2012-11-09T11:11:32Z

[Term]
id: ID:0000800
name: 5-lipoxygenase
is_a: ID:0000797 ! lipoxygenase
created_by: Asami Suzuki
creation_date: 2012-11-09T11:12:20Z

[Term]
id: ID:0000801
name: myeloperoxidase
synonym: "MPO " RELATED []
xref: PR:000010543
is_a: ID:0000236 ! oxidoreductase
created_by: Asami Suzuki
creation_date: 2012-11-09T11:13:11Z

[Term]
id: ID:0000802
name: nitric oxide synthase
synonym: "eNOS " RELATED []
xref: PR:000001901
is_a: ID:0000236 ! oxidoreductase
created_by: Asami Suzuki
creation_date: 2012-11-09T11:13:35Z

[Term]
id: ID:0000803
name: nitric oxide synthase-1
synonym: "NOS" RELATED []
is_a: ID:0000802 ! nitric oxide synthase
created_by: Asami Suzuki
creation_date: 2012-11-09T11:14:28Z

[Term]
id: ID:0000804
name: superoxide dismutase
xref: PR:000015399
is_a: ID:0000236 ! oxidoreductase
created_by: Asami Suzuki
creation_date: 2012-11-09T11:15:14Z

[Term]
id: ID:0000805
name: aspartate aminotransferase
synonym: "AST" RELATED []
is_a: ID:0000237 ! transferase
created_by: Asami Suzuki
creation_date: 2012-11-09T11:16:01Z

[Term]
id: ID:0000806
name: methyltransferase
is_a: ID:0000237 ! transferase
created_by: Asami Suzuki
creation_date: 2012-11-09T11:16:31Z

[Term]
id: ID:0000811
name: IL-1R2
synonym: "interleukin 1 receptor 2 " RELATED []
xref: PR:000001364
is_a: ID:0000393 ! IL-1 receptor
created_by: Asami Suzuki
creation_date: 2012-11-10T12:13:21Z

[Term]
id: ID:0000812
name: nicotine
xref: CHEBI:18723
is_a: ID:0000342 ! inorganic chemical
relationship: PD:0100005 ID:0000018 ! 2 inflammation in gingiva
relationship: PD:0100005 PD:0000551 ! smoking
relationship: PD:0100010 ID:0000050 ! 2 medical treatment for inflammation
created_by: Asami Suzuki
creation_date: 2012-11-11T10:48:46Z

[Term]
id: ID:0000813
name: nitric oxide
xref: CHEBI:16480
is_a: ID:0000342 ! inorganic chemical
created_by: Asami Suzuki
creation_date: 2012-11-11T10:49:11Z

[Term]
id: ID:0000814
name: oxygen radicals
xref: CHEBI:61073
is_a: ID:0000342 ! inorganic chemical
created_by: Asami Suzuki
creation_date: 2012-11-11T10:49:33Z

[Term]
id: ID:0000817
name: macrophage
xref: CL:0000235
union_of: PD:0000513 ! endocytosis
relationship: RO:0000003 ID:0000057 ! increase of concentration of Cathepsin K in gingival crevicular fluid
relationship: RO:0000019 ID:0000025 ! increased expression of RANKL on B lymphocyte
relationship: RO:0000019 ID:0000068 ! increased expression of RANKL on fibroblast
creation_date: 2013-01-01T12:59:07Z

[Term]
id: ID:0000818
name: antigen
is_a: ID:0000344 ! drug for other disease
creation_date: 2013-01-17T12:40:16Z

[Term]
id: ID:0000820
name: gingipain
is_a: ID:0000100 ! bacterial outer membrane protein
relationship: PD:0100005 ID:0000018 ! 2 inflammation in gingiva
creation_date: 2013-03-11T01:42:06Z

[Term]
id: ID:0000822
name: dipeptidyl peptidase II
synonym: "dpp II " RELATED []
xref: PR:00006662
is_a: ID:0000232 ! hydrolase
creation_date: 2013-03-12T09:01:30Z

[Term]
id: ID:0000823
name: dipeptidyl peptidase IV
synonym: "DPP IV" RELATED []
xref: PR:000001341
is_a: ID:0000232 ! hydrolase
created_by: Asami Suzuki
creation_date: 2013-03-12T09:02:12Z

[Term]
id: ID:0000824
name: neutrophil elastase
is_a: ID:0000232 ! hydrolase
creation_date: 2013-03-12T09:42:04Z

[Term]
id: ID:0000825
name: beta glucuronidase
synonym: "b-glu" RELATED []
xref: PR:00008358
is_a: ID:0000232 ! hydrolase
created_by: Asami Suzuki
creation_date: 2013-03-12T09:43:27Z

[Term]
id: ID:0000826
name: vitamin D
is_a: ID:0000178 ! hormone
relationship: PD:0100005 ID:0000049 ! 3 medical treatment for pathological bone loss
created_by: Asami Suzuki
creation_date: 2013-03-12T09:55:10Z

[Term]
id: ID:0000827
name: dipeptidyl peptidase II
def: "DPP-II" [XX:<new dbxref>]
is_a: ID:0000266 ! exopeptidase
creation_date: 2013-03-15T04:12:48Z

[Term]
id: ID:0000828
name: dipeptidyl peptidase IV
def: "CD26\nDPP IV" [XX:<new dbxref>]
is_a: ID:0000266 ! exopeptidase
created_by: Asami Suzuki
creation_date: 2013-03-15T04:15:52Z

[Term]
id: ID:0000829
name: CXCL6
is_a: ID:0000453 ! CXC chemokine
created_by: Asami Suzuki
creation_date: 2013-03-15T04:24:30Z

[Term]
id: ID:0000831
name: nuclear factor of kappa light polypeptide gene enhancer in B-cells 1
synonym: "NFKB1 " RELATED []
xref: PR:000010774
is_a: ID:0000174 ! DNA-binding protein
created_by: Asami Suzuki
creation_date: 2013-03-15T11:13:19Z

[Term]
id: ID:0000835
name: postmenopausal osteoporosis
xref: SNOMED:102447009
is_a: PD:0000160 ! osteoporosis
created_by: Asami Suzuki
creation_date: 2013-03-16T11:32:04Z

[Term]
id: ID:0000836
name: destruction of articular cartilage
is_a: PD:0000155 ! rheumatoid arthritis
created_by: Asami Suzuki
creation_date: 2013-03-16T11:39:34Z

[Term]
id: ID:0000837
name: ankylosis
xref: SNOMED:36504009
is_a: PD:0000155 ! rheumatoid arthritis
created_by: Asami Suzuki
creation_date: 2013-03-16T11:40:27Z

[Term]
id: ID:0000839
name: osteosarcoma
xref: SNOMED:21708004
is_a: PD:0000158 ! disorder of bone
created_by: Asami Suzuki
creation_date: 2013-03-16T11:44:42Z

[Term]
id: ID:0000840
name: multiple myeloma
synonym: "Kahler's disease " RELATED []
synonym: "myeloma " RELATED []
synonym: "myelomatisis " RELATED []
synonym: "plasmacytic myeloma " RELATED []
xref: SNOMED:109989006
is_a: PD:0000153 ! disorder of musculoskeletal system
created_by: Asami Suzuki
creation_date: 2013-03-16T11:45:54Z

[Term]
id: ID:0000841
name: bone-metastasizing tumors
is_a: PD:0000153 ! disorder of musculoskeletal system
created_by: Asami Suzuki
creation_date: 2013-03-16T11:46:52Z

[Term]
id: ID:0000842
name: dendritic cell
is_a: ID:0000817 ! macrophage
created_by: Asami Suzuki
creation_date: 2013-03-16T11:51:18Z

[Term]
id: ID:0000843
name: mast cell
is_a: PD:0000277 ! connective tissue cell
created_by: Asami Suzuki
creation_date: 2013-03-16T11:54:46Z

[Term]
id: ID:0000844
name: megakaryocytes
is_a: PD:0000236 ! bone marrow cell
created_by: Asami Suzuki
creation_date: 2013-03-16T11:57:54Z

[Term]
id: ID:0000846
name: mesenchymal stromal cell
synonym: "MSC " RELATED []
xref: PMID:24744392
is_a: PD:0000283 ! stromal cell
relationship: RO:0000019 PD:0000549 ! Periodontal Regeneration Therapy
created_by: Asami Suzuki
creation_date: 2013-03-16T12:07:14Z

[Term]
id: ID:0000847
name: helper T lymphocyte
synonym: "Th" RELATED []
is_a: PD:0000253 ! T lymphocyte
created_by: Asami Suzuki
creation_date: 2013-03-16T12:11:41Z

[Term]
id: ID:0000848
name: CD25+ T cell
xref: CL:0000792
xref: CL:0000919
is_a: PD:0000253 ! T lymphocyte
created_by: Asami Suzuki
creation_date: 2013-03-16T01:41:07Z

[Term]
id: ID:0000849
name: FoxP3+ Treg cells
is_a: PD:0000253 ! T lymphocyte
created_by: Asami Suzuki
creation_date: 2013-03-16T01:42:04Z

[Term]
id: ID:0000850
name: cytotoxic T-lymphocyte antigen-4
synonym: "CTLA-4" RELATED []
is_a: ID:0000667 ! antigen
created_by: Asami Suzuki
creation_date: 2013-03-16T01:44:42Z

[Term]
id: ID:0000851
name: antigens, CD80
is_a: ID:0000667 ! antigen
created_by: Asami Suzuki
creation_date: 2013-03-16T01:46:21Z

[Term]
id: ID:0000852
name: antigens, CD86
is_a: ID:0000667 ! antigen
created_by: Asami Suzuki
creation_date: 2013-03-16T01:46:55Z

[Term]
id: ID:0000853
name: dickkopf-1
synonym: "DKK1 " RELATED []
xref: PR:000006499
is_a: ID:0000151 ! peptide
relationship: PD:0100010 GO:0045453 ! 4 bone resorption
created_by: Asami Suzuki
creation_date: 2013-03-16T01:53:28Z

[Term]
id: ID:0000855
name: Pax-5
synonym: "paired  box protein PAX-5 " RELATED []
xref: PR:000001903
is_a: ID:0000174 ! DNA-binding protein
created_by: Asami Suzuki
creation_date: 2013-03-16T02:02:59Z

[Term]
id: ID:0000856
name: CD20
is_a: ID:0000380 ! T-cell receptor
created_by: Asami Suzuki
creation_date: 2013-03-16T10:03:55Z

[Term]
id: ID:0000857
name: rituximab
is_a: ID:0000172 ! blood protein
created_by: Asami Suzuki
creation_date: 2013-03-16T10:06:52Z

[Term]
id: ID:0000858
name: CXCL8
is_a: ID:0000453 ! CXC chemokine
created_by: Asami Suzuki
creation_date: 2013-03-16T10:08:49Z

[Term]
id: ID:0000859
name: tumor necrosis factors
synonym: "TNF " RELATED []
is_a: ID:0000465 ! cytokine
created_by: Asami Suzuki
creation_date: 2013-03-16T10:22:02Z

[Term]
id: ID:0000860
name: tumor necrosis factor-alpha
synonym: "TNF-alpha" RELATED []
is_a: ID:0000859 ! tumor necrosis factors
created_by: Asami Suzuki
creation_date: 2013-03-16T10:22:47Z

[Term]
id: ID:0000861
name: tumor necrosis factor-beta
synonym: "TNF-beta" RELATED []
is_a: ID:0000859 ! tumor necrosis factors
created_by: Asami Suzuki
creation_date: 2013-03-16T10:25:05Z

[Term]
id: ID:0000863
name: thrombopoietin
is_a: ID:0000953 ! colony-stimulating factor
created_by: Asami Suzuki
creation_date: 2013-03-16T10:34:28Z

[Term]
id: ID:0000864
name: GATA-1
synonym: "erythroid transcription factor " RELATED []
synonym: "GATA-binding factor 1 " RELATED []
xref: PR:000007857
is_a: ID:0000337 ! transcription factor
created_by: Asami Suzuki
creation_date: 2013-03-16T10:36:56Z

[Term]
id: ID:0000865
name: NF-E2
synonym: "transcription factor NF-E2 " RELATED []
xref: PR:000011168
is_a: ID:0000337 ! transcription factor
created_by: Asami Suzuki
creation_date: 2013-03-16T10:37:39Z

[Term]
id: ID:0000868
name: C-reactive protein
synonym: "CRP " RELATED []
xref: PR:000005897
is_a: ID:0000946 ! albumin
relationship: PD:0100005 ID:0000018 ! 2 inflammation in gingiva
created_by: Asami Suzuki
creation_date: 2013-03-17T08:56:01Z

[Term]
id: ID:0000869
name: nitric oxide (NO)-endothelial nitric oxide synthase
synonym: "eNOS " RELATED []
is_a: ID:0000813 ! nitric oxide
created_by: Asami Suzuki
creation_date: 2013-03-17T08:59:02Z

[Term]
id: ID:0000871
name: progenitor cells
synonym: "CPCs" RELATED []
is_a: PD:0000299 ! stem cell
creation_date: 2013-03-20T12:01:10Z

[Term]
id: ID:0000872
name: endothelial progenitor cells
synonym: "CECs " RELATED []
is_a: ID:0000956 ! endothelial cell
created_by: Asami Suzuki
creation_date: 2013-03-20T12:09:41Z

[Term]
id: ID:0000873
name: endothelial microparticles
synonym: "MPs " RELATED []
xref: CL:0000233
is_a: PD:0000241 ! blood cell
created_by: Asami Suzuki
creation_date: 2013-03-20T12:15:07Z

[Term]
id: ID:0000874
name: lipoxygenase dependent pathway
is_a: PD:0000446 ! pathway
created_by: Asami Suzuki
creation_date: 2013-03-20T01:28:08Z

[Term]
id: ID:0000875
name: acute respiratory infection
xref: SNOMED:195749003
is_a: PD:0000204 ! disorder of respiratory system
created_by: Asami Suzuki
creation_date: 2013-03-24T10:43:55Z

[Term]
id: ID:0000877
name: peripheral polymorphonuclear leukocytes
synonym: "PMNLs " RELATED []
is_a: PD:0000247 ! polymorphonuclear leukocyte
created_by: Asami Suzuki
creation_date: 2013-03-24T11:16:10Z

[Term]
id: ID:0000879
name: coronary heart disease
synonym: "asymptomatic coronary heart disease " RELATED []
synonym: "CHD " RELATED []
xref: SNOMED:315348000
is_a: PD:0000165 ! disorder of cardiovascular system
created_by: Asami Suzuki
creation_date: 2013-03-24T11:22:12Z

[Term]
id: ID:0000880
name: myocardial infarction
xref: SNOMED:22298006
is_a: PD:0000165 ! disorder of cardiovascular system
created_by: Asami Suzuki
creation_date: 2013-03-24T11:24:14Z

[Term]
id: ID:0000881
name: hypercholesterolemia
xref: SNOMED:13644009
is_a: PD:0000208 ! metabolic disease
created_by: Asami Suzuki
creation_date: 2013-03-24T11:32:38Z

[Term]
id: ID:0000882
name: Buerger disease
synonym: "thromboboangiitis obliterans " RELATED []
xref: SNOMED:52403007
is_a: PD:0000165 ! disorder of cardiovascular system
created_by: Asami Suzuki
creation_date: 2013-03-24T11:35:38Z

[Term]
id: ID:0000884
name: mycoplasma
is_a: PD:0000302 ! microorganism
created_by: Asami Suzuki
creation_date: 2013-03-24T11:45:25Z

[Term]
id: ID:0000885
name: Ureaplasma urealyticum
is_a: ID:0000884 ! mycoplasma
created_by: Asami Suzuki
creation_date: 2013-03-24T11:45:48Z

[Term]
id: ID:0000886
name: naive CD4+ T-cell
is_a: PD:0000253 ! T lymphocyte
created_by: Asami Suzuki
creation_date: 2013-03-24T02:12:47Z

[Term]
id: ID:0000887
name: T regulatory cell
synonym: "Treg cell " RELATED []
is_a: PD:0000253 ! T lymphocyte
created_by: Asami Suzuki
creation_date: 2013-03-24T02:13:48Z

[Term]
id: ID:0000888
name: nuclear receptor
is_a: ID:0000335 ! receptor
created_by: Asami Suzuki
creation_date: 2013-03-24T02:27:21Z

[Term]
id: ID:0000889
name: transcription factor orphan nuclear receptor C2
synonym: "RORC2" RELATED []
is_a: ID:0000888 ! nuclear receptor
created_by: Asami Suzuki
creation_date: 2013-03-24T02:28:04Z

[Term]
id: ID:0000891
name: granulocyte-macrophage colony-stimulating factor
synonym: "GM-CSF " RELATED []
is_a: ID:0000953 ! colony-stimulating factor
created_by: Asami Suzuki
creation_date: 2013-03-24T02:33:32Z

[Term]
id: ID:0000892
name: TNF-related activation-induced cytokine
synonym: "TRANCE " RELATED []
is_a: ID:0000465 ! cytokine
created_by: Asami Suzuki
creation_date: 2013-03-24T02:36:14Z

[Term]
id: ID:0000893
name: TLR-mediated signaling pathway
is_a: PD:0000456 ! immune system pathway
created_by: Asami Suzuki
creation_date: 2013-03-24T02:37:58Z

[Term]
id: ID:0000896
name: zoic-dependent metalloendopeptidase
is_a: ID:0000749 ! metalloendopeptidase
created_by: Asami Suzuki
creation_date: 2013-03-24T02:46:56Z

[Term]
id: ID:0000897
name: collagenase
is_a: ID:0000750 ! metalloproteinase
created_by: Asami Suzuki
creation_date: 2013-03-24T02:47:36Z

[Term]
id: ID:0000898
name: gelatinase
is_a: ID:0000750 ! metalloproteinase
created_by: Asami Suzuki
creation_date: 2013-03-24T02:48:35Z

[Term]
id: ID:0000899
name: membrane-type MMP
synonym: "MT-MMP " RELATED []
is_a: ID:0000750 ! metalloproteinase
created_by: Asami Suzuki
creation_date: 2013-03-24T02:49:28Z

[Term]
id: ID:0000900
name: MMP-15
synonym: "matrix metalloproteinase 15 " RELATED []
xref: PR:000010475
is_a: ID:0000899 ! membrane-type MMP
created_by: Asami Suzuki
creation_date: 2013-03-24T02:50:08Z

[Term]
id: ID:0000901
name: MMP-16
synonym: "matrix metalloproteinase 16 " RELATED []
xref: PR:000010476
is_a: ID:0000899 ! membrane-type MMP
created_by: Asami Suzuki
creation_date: 2013-03-24T02:50:30Z

[Term]
id: ID:0000902
name: MMP-17
synonym: "matrix metalloproteinase 17 " RELATED []
xref: PR:000010477
is_a: ID:0000899 ! membrane-type MMP
created_by: Asami Suzuki
creation_date: 2013-03-24T02:50:49Z

[Term]
id: ID:0000903
name: MMP-24
synonym: "matrix metalloproteinase 24 " RELATED []
xref: PR:000010483
is_a: ID:0000899 ! membrane-type MMP
created_by: Asami Suzuki
creation_date: 2013-03-24T02:51:20Z

[Term]
id: ID:0000904
name: MMP-25
synonym: "matrix metalloproteinase 25 " RELATED []
xref: PR:000010484
is_a: ID:0000899 ! membrane-type MMP
created_by: Asami Suzuki
creation_date: 2013-03-24T02:51:41Z

[Term]
id: ID:0000905
name: subsntimicrobial dose dozycycline
synonym: "SDD " RELATED []
is_a: ID:0000602 ! doxycycline
creation_date: 2013-03-24T02:57:58Z

[Term]
id: ID:0000906
name: reactive oxygen species
synonym: "ROS" RELATED []
is_a: ID:0000813 ! nitric oxide
created_by: Asami Suzuki
creation_date: 2013-03-24T03:04:00Z

[Term]
id: ID:0000909
name: C-reactive protein
synonym: "CRP " RELATED []
xref: PR:000005897
is_a: ID:0000172 ! blood protein
created_by: Asami Suzuki
creation_date: 2013-03-24T03:16:59Z

[Term]
id: ID:0000910
name: immunologic receptor
is_a: ID:0000335 ! receptor
creation_date: 2013-03-24T08:22:41Z

[Term]
id: ID:0000911
name: receptor for advanced glycation end product
synonym: "RAGE " RELATED []
is_a: ID:0000910 ! immunologic receptor
created_by: Asami Suzuki
creation_date: 2013-03-24T08:23:52Z

[Term]
id: ID:0000912
name: protein degradation end product
is_a: ID:0000152 ! protein
created_by: Asami Suzuki
creation_date: 2013-03-24T08:26:32Z

[Term]
id: ID:0000913
name: advanced glycosylation end product
synonym: "AGE " RELATED []
is_a: ID:0000912 ! protein degradation end product
created_by: Asami Suzuki
creation_date: 2013-03-24T08:27:18Z

[Term]
id: ID:0000914
name: osteopontin
is_a: ID:0000465 ! cytokine
created_by: Asami Suzuki
creation_date: 2013-03-24T08:29:45Z

[Term]
id: ID:0000915
name: hemoglobin A1c
synonym: "<new synonym>" RELATED []
synonym: "HbA1c" RELATED []
is_a: ID:0000191 ! hemoglobin
created_by: Asami Suzuki
creation_date: 2013-03-24T08:38:00Z

[Term]
id: ID:0000916
name: complement C4b-binding protein
xref: PR:000004903
is_a: ID:0000945 ! complement system protein
created_by: Asami Suzuki
creation_date: 2013-03-24T08:43:37Z

[Term]
id: ID:0000917
name: complement C5a
xref: PR:000001174
is_a: ID:0000945 ! complement system protein
created_by: Asami Suzuki
creation_date: 2013-03-24T08:45:17Z

[Term]
id: ID:0000918
name: complement C3a
xref: PR:000001104
is_a: ID:0000945 ! complement system protein
created_by: Asami Suzuki
creation_date: 2013-03-24T08:45:58Z

[Term]
id: ID:0000919
name: eukaryotic cell
is_a: PD:0000230 ! cell
created_by: Asami Suzuki
creation_date: 2013-03-24T08:48:09Z

[Term]
id: ID:0000920
name: type II fimbriae
is_a: ID:0000102 ! fimbriae protein
created_by: Asami Suzuki
creation_date: 2013-03-24T08:50:57Z

[Term]
id: ID:0000921
name: complement receptor 3
synonym: "CR3 " RELATED []
is_a: ID:0000910 ! immunologic receptor
created_by: Asami Suzuki
creation_date: 2013-03-24T08:55:34Z

[Term]
id: ID:0000922
name: K antigen
is_a: ID:0000667 ! antigen
created_by: Asami Suzuki
creation_date: 2013-03-24T08:59:36Z

[Term]
id: ID:0000923
name: arginine-specific gingipain
synonym: "AgpA" RELATED []
is_a: ID:0000820 ! gingipain
created_by: Asami Suzuki
creation_date: 2013-03-24T09:01:25Z

[Term]
id: ID:0000924
name: lysine-specific gingipain
synonym: "RgpB " RELATED []
is_a: ID:0000820 ! gingipain
created_by: Asami Suzuki
creation_date: 2013-03-24T09:02:37Z

[Term]
id: ID:0000925
name: NFATC1
synonym: "nuclear factor of activated T-cells, cytoplasmic 1 " RELATED []
is_a: ID:0000543 ! NFATC transcription factor
created_by: Asami Suzuki
creation_date: 2013-03-24T09:08:57Z

[Term]
id: ID:0000926
name: dendritic cell-specific transmembrane protein
synonym: "DC-STAMP " RELATED []
is_a: ID:0000180 ! membrane protein
created_by: Asami Suzuki
creation_date: 2013-03-24T09:11:38Z

[Term]
id: ID:0000929
name: pregnancy gingivitis
xref: SNOMED:95212006
is_a: PD:0000185 ! gingivitis
created_by: Asami Suzuki
creation_date: 2013-04-07T05:44:49Z

[Term]
id: ID:0000930
name: disorder of skin and connective tissue
is_a: PD:0000152 ! disorder by body site
created_by: Asami Suzuki
creation_date: 2013-04-15T06:57:50Z

[Term]
id: ID:0000932
name: cytokine-induced killer cell
is_a: PD:0000251 ! leukocyte, mononuclear
created_by: Asami Suzuki
creation_date: 2013-04-18T10:41:37Z

[Term]
id: ID:0000933
name: granulocyte
is_a: PD:0000236 ! bone marrow cell
created_by: Asami Suzuki
creation_date: 2013-04-18T10:51:02Z

[Term]
id: ID:0000934
name: granulocyte
is_a: PD:0000295 ! myeloid cell
created_by: Asami Suzuki
creation_date: 2013-04-18T11:00:37Z

[Term]
id: ID:0000935
name: macrophage
is_a: PD:0000295 ! myeloid cell
created_by: Asami Suzuki
creation_date: 2013-04-18T11:01:07Z

[Term]
id: ID:0000936
name: monocyte
is_a: PD:0000295 ! myeloid cell
created_by: Asami Suzuki
creation_date: 2013-04-18T11:01:31Z

[Term]
id: ID:0000937
name: macrophage
is_a: PD:0000297 ! phagocyte
created_by: Asami Suzuki
creation_date: 2013-04-18T11:02:30Z

[Term]
id: ID:0000938
name: neutrophils
is_a: PD:0000297 ! phagocyte
created_by: Asami Suzuki
creation_date: 2013-04-18T11:02:55Z

[Term]
id: ID:0000939
name: enzyme
is_a: PD:0000470 ! bacterial molecule
relationship: PD:0100005 GO:0044399 ! 1 multi-species biofilm formation
created_by: Asami Suzuki
creation_date: 2013-04-18T11:14:50Z

[Term]
id: ID:0000940
name: ATP-dependent protease
is_a: ID:0000939 ! enzyme
created_by: Asami Suzuki
creation_date: 2013-04-18T11:21:35Z

[Term]
id: ID:0000941
name: somatomedin
is_a: ID:0000151 ! peptide
relationship: PD:0100005 GO:0045453 ! 4 bone resorption
relationship: PD:0100005 ID:0000050 ! 2 medical treatment for inflammation
created_by: Asami Suzuki
creation_date: 2013-04-18T11:36:54Z

[Term]
id: ID:0000943
name: fibroblast growth factor
synonym: "FGF " RELATED []
is_a: ID:0000151 ! peptide
relationship: PD:0100005 ID:0000049 ! 3 medical treatment for pathological bone loss
relationship: PD:0100005 ID:0000050 ! 2 medical treatment for inflammation
created_by: Asami Suzuki
creation_date: 2013-04-18T11:42:37Z

[Term]
id: ID:0000944
name: glycopeptide
is_a: ID:0000151 ! peptide
relationship: PD:0100010 GO:0045453 ! 4 bone resorption
relationship: RO:0000019 ID:0000053 ! 4 laboratory test for periodontitis
created_by: Asami Suzuki
creation_date: 2013-04-18T11:47:58Z

[Term]
id: ID:0000945
name: complement system protein
is_a: ID:0000172 ! blood protein
created_by: Asami Suzuki
creation_date: 2013-04-18T11:58:16Z

[Term]
id: ID:0000946
name: albumin
is_a: ID:0000152 ! protein
created_by: Asami Suzuki
creation_date: 2013-04-19T12:09:10Z

[Term]
id: ID:0000947
name: antigens, CD13
is_a: ID:0000231 ! aminopeptidase
created_by: Asami Suzuki
creation_date: 2013-04-19T12:27:33Z

[Term]
id: ID:0000949
name: immunoglobulin
is_a: ID:0000176 ! globulin
created_by: Asami Suzuki
creation_date: 2013-04-19T12:42:12Z

[Term]
id: ID:0000950
name: cathepsin C
xref: PR:000006024
is_a: ID:0000733 ! cathepsin
creation_date: 2013-04-20T09:19:18Z

[Term]
id: ID:0000951
name: protein-tyrosine kinase
is_a: ID:0000239 ! protein kinase
created_by: Asami Suzuki
creation_date: 2013-04-20T10:32:22Z

[Term]
id: ID:0000952
name: reactive oxygen species
synonym: "ROS" RELATED []
is_a: ID:0000239 ! protein kinase
created_by: Asami Suzuki
creation_date: 2013-04-20T10:36:52Z

[Term]
id: ID:0000953
name: colony-stimulating factor
is_a: ID:0000465 ! cytokine
created_by: Asami Suzuki
creation_date: 2013-04-20T11:02:53Z

[Term]
id: ID:0000954
name: inflammation mediator
is_a: PD:0000471 ! human molecule
relationship: PD:0100005 GO:0045453 ! 4 bone resorption
relationship: PD:0100005 ID:0000018 ! 2 inflammation in gingiva
created_by: Asami Suzuki
creation_date: 2013-04-20T11:30:56Z

[Term]
id: ID:0000955
name: ameloblast
xref: CL:0000059
xref: FMA:70576
is_a: PD:0000291 ! epithelial cell
created_by: Asami Suzuki
creation_date: 2013-05-05T10:38:19Z

[Term]
id: ID:0000956
name: endothelial cell
xref: CL:0000115
xref: FMA:66772
is_a: PD:0000291 ! epithelial cell
created_by: Asami Suzuki
creation_date: 2013-05-05T10:43:25Z

[Term]
id: ID:0000957
name: keratinocyte
xref: CL:0000312
xref: FMA:62879
is_a: PD:0000291 ! epithelial cell
created_by: Asami Suzuki
creation_date: 2013-05-05T10:45:38Z

[Term]
id: ID:0000958
name: MMP-13
synonym: "matrix metallopeptidase 13 " RELATED []
xref: PR:000010473
is_a: ID:0000750 ! metalloproteinase
created_by: Asami Suzuki
creation_date: 2013-05-05T05:39:05Z

[Term]
id: ID:0000959
name: MMP-14
synonym: "matrix metallopeptidase 14 " RELATED []
xref: PR:000010474
is_a: ID:0000750 ! metalloproteinase
created_by: Asami Suzuki
creation_date: 2013-05-05T05:41:09Z

[Term]
id: ID:0000960
name: MMP-9
synonym: "gelatinase B " RELATED []
synonym: "matrix metallopeptidase 9 " RELATED []
xref: PR:000010491
is_a: ID:0000750 ! metalloproteinase
created_by: Asami Suzuki
creation_date: 2013-05-05T05:42:10Z

[Term]
id: ID:0000961
name: MMP-8
synonym: "matrix metallopeptidase 8 " RELATED []
xref: PR:000010490
is_a: ID:0000750 ! metalloproteinase
created_by: Asami Suzuki
creation_date: 2013-05-05T05:43:14Z

[Term]
id: ID:0000962
name: MMP-1
synonym: "matrix metallopeptidase 1 " RELATED []
xref: PR:000010469
is_a: ID:0000750 ! metalloproteinase
created_by: Asami Suzuki
creation_date: 2013-05-05T05:44:43Z

[Term]
id: ID:0000963
name: MMP-2
synonym: "matrix metallopeptidase 2 " RELATED []
xref: PR:000010479
is_a: ID:0000750 ! metalloproteinase
created_by: Asami Suzuki
creation_date: 2013-05-05T05:48:21Z

[Term]
id: ID:0000964
name: collagen type 1 [bone]
xref: FMA:63892
is_a: ID:0000965 ! collagen [bone]
created_by: Asami Suzuki
creation_date: 2013-05-05T07:11:15Z

[Term]
id: ID:0000965
name: collagen [bone]
xref: FMA:63891
is_a: PD:0000431 ! alveolar bone
created_by: Asami Suzuki
creation_date: 2013-05-05T07:12:39Z

[Term]
id: ID:0000966
name: beta5 integrin
synonym: "integrin beta 5 " RELATED []
xref: PR:000009141
is_a: ID:0000308 ! integrin
created_by: Asami Suzuki
creation_date: 2013-06-04T10:10:46Z

[Term]
id: ID:0000969
name: arginine deiminase [S. c.]
synonym: "ArcA " RELATED []
is_a: ID:0000939 ! enzyme
relationship: RO:0000017 GO:0044399 ! 1 multi-species biofilm formation
created_by: Asami Suzuki
creation_date: 2013-07-07T11:47:03Z

[Term]
id: ID:0000970
name: hydrolase
is_a: ID:0000939 ! enzyme
created_by: Asami Suzuki
creation_date: 2013-07-07T11:52:38Z

[Term]
id: ID:0000971
name: beta-lactamase [P. g.]
is_a: ID:0001051 ! beta-lactamases
created_by: Asami Suzuki
creation_date: 2013-07-07T11:53:24Z

[Term]
id: ID:0000972
name: beta-lactamase [F. n.]
is_a: ID:0001051 ! beta-lactamases
created_by: Asami Suzuki
creation_date: 2013-07-07T11:55:17Z

[Term]
id: ID:0000973
name: pancreatic B cell
is_a: PD:0000266 ! B lymphocyte
created_by: Asami Suzuki
creation_date: 2013-07-08T12:04:48Z

[Term]
id: ID:0000974
name: aplastic anemia (AA)
is_a: PD:0000218 ! disorder of immune function
created_by: Asami Suzuki
creation_date: 2013-07-08T12:12:42Z

[Term]
id: ID:0000975
name: chronic diffuse gingivitis
is_a: PD:0000185 ! gingivitis
created_by: Asami Suzuki
creation_date: 2013-07-08T11:08:47Z

[Term]
id: ID:0000976
name: hepatitis B virus antigen
synonym: "HBsAg" RELATED []
is_a: ID:0000667 ! antigen
created_by: Asami Suzuki
creation_date: 2013-07-08T11:11:05Z

[Term]
id: ID:0000978
name: HIV
is_a: PD:0000303 ! virus
created_by: Asami Suzuki
creation_date: 2013-07-08T11:13:32Z

[Term]
id: ID:0000979
name: phosphatidylinositol 3-kinase (PI3K) inhibitor
is_a: ID:0000331 ! Inhibitor
created_by: Asami Suzuki
creation_date: 2013-07-09T11:13:18Z

[Term]
id: ID:0000980
name: NF-kB inhibitor
is_a: ID:0000331 ! Inhibitor
created_by: Asami Suzuki
creation_date: 2013-07-09T11:15:14Z

[Term]
id: ID:0000981
name: simvastatin
is_a: ID:0000558 ! antagonist drug
created_by: Asami Suzuki
creation_date: 2013-07-09T11:25:24Z

[Term]
id: ID:0000982
name: alanine aminotransferase
synonym: "ALT" RELATED []
is_a: ID:0000237 ! transferase
created_by: Asami Suzuki
creation_date: 2013-07-09T11:29:09Z

[Term]
id: ID:0000983
name: acidic phosphatase
synonym: "ACP" RELATED []
is_a: ID:0000232 ! hydrolase
created_by: Asami Suzuki
creation_date: 2013-07-09T11:31:31Z

[Term]
id: ID:0000984
name: gamma glutamyl transferase
synonym: "GGT " RELATED []
is_a: ID:0000237 ! transferase
created_by: Asami Suzuki
creation_date: 2013-07-09T11:32:47Z

[Term]
id: ID:0000985
name: aspartate aminotransferase
synonym: "AST" RELATED []
is_a: ID:0000184 ! salivary protein and peptide
created_by: Asami Suzuki
creation_date: 2013-07-09T11:37:28Z

[Term]
id: ID:0000986
name: alanine aminotransferase
synonym: "ALT" RELATED []
is_a: ID:0000184 ! salivary protein and peptide
created_by: Asami Suzuki
creation_date: 2013-07-09T11:38:02Z

[Term]
id: ID:0000987
name: acidic phosphatase
synonym: "ACP" RELATED []
is_a: ID:0000184 ! salivary protein and peptide
created_by: Asami Suzuki
creation_date: 2013-07-09T11:38:40Z

[Term]
id: ID:0000988
name: gamma glutamyl transferase
synonym: "GGT " RELATED []
is_a: ID:0000184 ! salivary protein and peptide
created_by: Asami Suzuki
creation_date: 2013-07-09T11:39:45Z

[Term]
id: ID:0000989
name: cardiotoxicity
is_a: ID:0000558 ! antagonist drug
created_by: Asami Suzuki
creation_date: 2013-07-09T11:45:13Z

[Term]
id: ID:0000990
name: anthracycline
is_a: ID:0000561 ! organic chemical
relationship: PD:0100005 ID:0000018 ! 2 inflammation in gingiva
created_by: Asami Suzuki
creation_date: 2013-07-09T11:48:09Z

[Term]
id: ID:0000991
name: epirubicin
synonym: "Epi-ADM " RELATED []
is_a: ID:0000561 ! organic chemical
relationship: PD:0100005 ID:0000018 ! 2 inflammation in gingiva
created_by: Asami Suzuki
creation_date: 2013-07-09T11:50:31Z

[Term]
id: ID:0000992
name: cyclophosphamide
synonym: "CPA" RELATED []
is_a: ID:0000561 ! organic chemical
relationship: PD:0100005 ID:0000018 ! 2 inflammation in gingiva
created_by: Asami Suzuki
creation_date: 2013-07-09T11:52:23Z

[Term]
id: ID:0000993
name: troponin
is_a: ID:0000149 ! amino acid, peptide and protein
created_by: Asami Suzuki
creation_date: 2013-07-09T11:59:25Z

[Term]
id: ID:0000994
name: lactate dehydrogenase
synonym: "LDH" RELATED []
is_a: ID:0000175 ! enzyme
created_by: Asami Suzuki
creation_date: 2013-07-10T12:03:22Z

[Term]
id: ID:0000995
name: 1a,25-dihydroxyvitamin D3
is_a: ID:0000826 ! vitamin D
created_by: Asami Suzuki
creation_date: 2013-07-10T12:04:35Z

[Term]
id: ID:0000996
name: escin
is_a: ID:0000561 ! organic chemical
relationship: PD:0100005 ID:0000090 ! 1 medical treatment for oral biofilm
created_by: Asami Suzuki
creation_date: 2013-07-10T12:08:37Z

[Term]
id: ID:0000997
name: melatonin [human]
is_a: ID:0000178 ! hormone
created_by: Asami Suzuki
creation_date: 2013-07-10T12:10:52Z

[Term]
id: ID:0000998
name: diacerein
is_a: ID:0000630 ! non-steroidal anti-inflammatory drug
created_by: Asami Suzuki
creation_date: 2013-07-10T12:14:53Z

[Term]
id: ID:0000999
name: chronic granulomatous disease
is_a: ID:0000930 ! disorder of skin and connective tissue
creation_date: 2013-07-11T01:25:58Z

[Term]
id: ID:0001000
name: platelet-derived growth factor
synonym: "PDGF" RELATED []
is_a: ID:0000179 ! iIntercellular singaling peptide and protein
created_by: Asami Suzuki
creation_date: 2013-07-11T01:28:15Z

[Term]
id: ID:0001001
name: minocycline hydrochoride ointment
synonym: "Perio cline " RELATED []
is_a: ID:0000601 ! minocycline
created_by: Asami Suzuki
creation_date: 2013-07-11T01:31:45Z

[Term]
id: ID:0001002
name: n-3 polyunsaturated fatty acid
is_a: ID:0000719 ! polyunsaturated fatty acid
created_by: Asami Suzuki
creation_date: 2013-07-11T01:35:44Z

[Term]
id: ID:0001003
name: n-6 polyunsaturated fatty acid
synonym: "PUFA " RELATED []
is_a: ID:0000719 ! polyunsaturated fatty acid
created_by: Asami Suzuki
creation_date: 2013-07-11T01:46:49Z

[Term]
id: ID:0001004
name: 15-lipoxygenase type II
is_a: ID:0000799 ! 15-lipoxygenase
created_by: Asami Suzuki
creation_date: 2013-07-11T01:58:10Z

[Term]
id: ID:0001005
name: 15-lipoxygenase type I
is_a: ID:0000799 ! 15-lipoxygenase
created_by: Asami Suzuki
creation_date: 2013-07-11T01:58:14Z

[Term]
id: ID:0001006
name: macrolides
relationship: PD:0100005 ID:0000090 ! 1 medical treatment for oral biofilm
creation_date: 2013-07-12T03:39:19Z

[Term]
id: ID:0001007
name: lipoprotein
is_a: ID:0000152 ! protein
created_by: Asami Suzuki
creation_date: 2013-07-12T03:45:29Z

[Term]
id: ID:0001008
name: LDL cholesterol
synonym: "cholesterol, LDL" RELATED []
is_a: ID:0001007 ! lipoprotein
created_by: Asami Suzuki
creation_date: 2013-07-12T03:46:03Z

[Term]
id: ID:0001009
name: keratinocyte growth factor-1
synonym: "KGF-1 " RELATED []
is_a: ID:0000160 ! keratinocyte growth factor
created_by: Asami Suzuki
creation_date: 2013-07-12T03:47:45Z

[Term]
id: ID:0001010
name: glutathione
synonym: "GSH" RELATED []
is_a: ID:0000151 ! peptide
relationship: PD:0100005 ID:0000018 ! 2 inflammation in gingiva
relationship: PD:0100005 ID:0000050 ! 2 medical treatment for inflammation
relationship: PD:0100010 GO:0045453 ! 4 bone resorption
created_by: Asami Suzuki
creation_date: 2013-07-12T03:52:05Z

[Term]
id: ID:0001011
name: glutathione peroxidase
is_a: ID:0000236 ! oxidoreductase
created_by: Asami Suzuki
creation_date: 2013-07-12T03:59:06Z

[Term]
id: ID:0001013
name: 0.12%chlorhexidine antiseptic mouth wash
is_a: ID:0000615 ! chlorhexidine
created_by: Asami Suzuki
creation_date: 2013-07-12T04:17:34Z

[Term]
id: ID:0001014
name: zoledronate drug
is_a: ID:0000698 ! organic chemical drug
relationship: PD:0100005 ID:0000050 ! 2 medical treatment for inflammation
created_by: Asami Suzuki
creation_date: 2013-07-12T04:22:43Z

[Term]
id: ID:0001015
name: pamidronate drug
is_a: ID:0000698 ! organic chemical drug
created_by: Asami Suzuki
creation_date: 2013-07-12T04:24:08Z

[Term]
id: ID:0001016
name: pamidronate
is_a: ID:0000677 ! bisphosphonate
created_by: Asami Suzuki
creation_date: 2013-07-12T04:25:26Z

[Term]
id: ID:0001017
name: zoledronate
is_a: ID:0000677 ! bisphosphonate
created_by: Asami Suzuki
creation_date: 2013-07-12T04:25:48Z

[Term]
id: ID:0001018
name: pre-dialysis chronic kidney disease
synonym: "CKD " RELATED []
is_a: PD:0000198 ! kidney disease
created_by: Asami Suzuki
creation_date: 2013-07-12T04:36:56Z

[Term]
id: ID:0001019
name: alpha-amyrin
is_a: ID:0000698 ! organic chemical drug
relationship: PD:0100005 ID:0000050 ! 2 medical treatment for inflammation
created_by: Asami Suzuki
creation_date: 2013-07-12T04:46:11Z

[Term]
id: ID:0001020
name: beta-amyrin
is_a: ID:0000698 ! organic chemical drug
relationship: PD:0100005 ID:0000050 ! 2 medical treatment for inflammation
created_by: Asami Suzuki
creation_date: 2013-07-12T04:46:47Z

[Term]
id: ID:0001021
name: CD11c
is_a: ID:0000369 ! CD11
created_by: Asami Suzuki
creation_date: 2013-07-14T10:32:43Z

[Term]
id: ID:0001022
name: CD11b
is_a: ID:0000369 ! CD11
created_by: Asami Suzuki
creation_date: 2013-07-14T10:33:22Z

[Term]
id: ID:0001023
name: leukocyte adhesion deficiency type I
synonym: "LAD-I" RELATED []
is_a: ID:0000308 ! integrin
created_by: Asami Suzuki
creation_date: 2013-07-14T10:37:54Z

[Term]
id: ID:0001024
name: thiobarbituric acid-reactive substances
synonym: "TBARS" RELATED []
is_a: ID:0000561 ! organic chemical
relationship: PD:0100005 ID:0000090 ! 1 medical treatment for oral biofilm
created_by: Asami Suzuki
creation_date: 2013-07-14T10:40:57Z

[Term]
id: ID:0001025
name: polymorphism on gene
is_a: ID:0000329 ! genetic molecule
relationship: PD:0100005 GO:0045453 ! 4 bone resorption
relationship: PD:0100005 ID:0000018 ! 2 inflammation in gingiva
created_by: Asami Suzuki
creation_date: 2013-07-14T10:56:10Z

[Term]
id: ID:0001026
name: SNPs on CYP1A1 gene
is_a: ID:0001025 ! polymorphism on gene
created_by: Asami Suzuki
creation_date: 2013-07-14T10:56:59Z

[Term]
id: ID:0001027
name: SNPs on N-acetyl transferase 2 gene
is_a: ID:0001025 ! polymorphism on gene
created_by: Asami Suzuki
creation_date: 2013-07-14T10:57:24Z

[Term]
id: ID:0001028
name: SNPs on glutathione transferases M1 gene
is_a: ID:0001025 ! polymorphism on gene
created_by: Asami Suzuki
creation_date: 2013-07-14T10:57:54Z

[Term]
id: ID:0001029
name: SNPs on glutathione transferases T1 gene
is_a: ID:0001025 ! polymorphism on gene
created_by: Asami Suzuki
creation_date: 2013-07-14T10:58:26Z

[Term]
id: ID:0001030
name: inducible nitric oxide synthase
synonym: "iNOS" RELATED []
is_a: ID:0000802 ! nitric oxide synthase
created_by: Asami Suzuki
creation_date: 2013-07-14T11:00:08Z

[Term]
id: ID:0001031
name: Lemierre syndrome
is_a: PD:0000147 ! syndrome
created_by: Asami Suzuki
creation_date: 2013-07-14T11:03:38Z

[Term]
id: ID:0001032
name: chemokine ligand 14
synonym: "CCL14" RELATED []
is_a: ID:0000452 ! chemokine
created_by: Asami Suzuki
creation_date: 2013-07-14T11:08:04Z

[Term]
id: ID:0001033
name: CXCL10
is_a: ID:0000453 ! CXC chemokine
created_by: Asami Suzuki
creation_date: 2013-07-14T11:09:42Z

[Term]
id: ID:0001034
name: methylated DNA
is_a: ID:0000329 ! genetic molecule
relationship: PD:0100005 GO:0045453 ! 4 bone resorption
created_by: Asami Suzuki
creation_date: 2013-07-14T11:16:44Z

[Term]
id: ID:0001035
name: peroxidized lipid
synonym: "LPO" RELATED []
is_a: ID:0000333 ! metabolic intermediate
relationship: PD:0100005 GO:0045453 ! 4 bone resorption
created_by: Asami Suzuki
creation_date: 2013-07-14T11:17:27Z

[Term]
id: ID:0001036
name: end-stage renal disease
synonym: "ESRD" RELATED []
is_a: PD:0000208 ! metabolic disease
created_by: Asami Suzuki
creation_date: 2013-07-14T11:20:56Z

[Term]
id: ID:0001037
name: azithromycin
synonym: "AZM" RELATED []
is_a: ID:0001154 ! macrolide antibiotics
created_by: Asami Suzuki
creation_date: 2013-07-14T11:23:46Z

[Term]
id: ID:0001038
name: carboxy lyase
is_a: ID:0000234 ! lyase
created_by: Asami Suzuki
creation_date: 2013-07-14T11:30:34Z

[Term]
id: ID:0001039
name: ornithine decarboxylase
is_a: ID:0001038 ! carboxy lyase
created_by: Asami Suzuki
creation_date: 2013-07-14T11:31:07Z

[Term]
id: ID:0001040
name: amyloidosis
is_a: PD:0000208 ! metabolic disease
created_by: Asami Suzuki
creation_date: 2013-07-14T11:34:12Z

[Term]
id: ID:0001041
name: familial mediterranean fever
synonym: "<new synonym>" RELATED []
synonym: "FMF" RELATED []
is_a: PD:0000218 ! disorder of immune function
created_by: Asami Suzuki
creation_date: 2013-07-14T11:36:38Z

[Term]
id: ID:0001042
name: aminoguanidine
synonym: "AG" RELATED []
is_a: ID:0000698 ! organic chemical drug
relationship: PD:0100005 ID:0000050 ! 2 medical treatment for inflammation
created_by: Asami Suzuki
creation_date: 2013-07-14T11:43:23Z

[Term]
id: ID:0001043
name: histone deacetylase inhibitor
synonym: "HDACi" RELATED []
is_a: ID:0000331 ! Inhibitor
created_by: Asami Suzuki
creation_date: 2013-07-14T11:46:42Z

[Term]
id: ID:0001044
name: smad ubiquitin regulatory factor 1
synonym: "Smurf1 " RELATED []
is_a: ID:0000175 ! enzyme
created_by: Asami Suzuki
creation_date: 2013-07-15T12:02:16Z

[Term]
id: ID:0001045
name: core binding factor alpha 1
synonym: "Cbfalpha1" RELATED []
synonym: "Runx2" RELATED []
is_a: ID:0000337 ! transcription factor
created_by: Asami Suzuki
creation_date: 2013-07-15T12:08:25Z

[Term]
id: ID:0001046
name: psoriasis
synonym: "PPP" RELATED []
synonym: "pustulosis palmaris et plantaris" RELATED []
is_a: ID:0000930 ! disorder of skin and connective tissue
created_by: Asami Suzuki
creation_date: 2013-07-15T12:14:20Z

[Term]
id: ID:0001047
name: peptidyl arginine deiminase
synonym: "PAD " RELATED []
is_a: ID:0000232 ! hydrolase
created_by: Asami Suzuki
creation_date: 2013-07-15T12:22:34Z

[Term]
id: ID:0001048
name: PAD4
is_a: ID:0001047 ! peptidyl arginine deiminase
created_by: Asami Suzuki
creation_date: 2013-07-15T12:23:43Z

[Term]
id: ID:0001049
name: PAD2
is_a: ID:0001047 ! peptidyl arginine deiminase
created_by: Asami Suzuki
creation_date: 2013-07-15T12:23:50Z

[Term]
id: ID:0001050
name: glycosylated hemoglobin
is_a: ID:0000191 ! hemoglobin
created_by: Asami Suzuki
creation_date: 2013-07-15T09:48:28Z

[Term]
id: ID:0001051
name: beta-lactamases
is_a: ID:0000939 ! enzyme
created_by: Asami Suzuki
creation_date: 2013-07-15T09:50:26Z

[Term]
id: ID:0001052
name: TLR2/4-JNK signaling pathway
is_a: PD:0000456 ! immune system pathway
created_by: Asami Suzuki
creation_date: 2013-07-15T09:57:07Z

[Term]
id: ID:0001053
name: methylated DNA on interleukin 10
synonym: "IL-10" RELATED []
is_a: ID:0001034 ! methylated DNA
relationship: PD:0100005 ID:0000018 ! 2 inflammation in gingiva
relationship: PD:0100010 ID:0000053 ! 4 laboratory test for periodontitis
created_by: Asami Suzuki
creation_date: 2013-07-15T10:00:13Z

[Term]
id: ID:0001054
name: methylated DNA on IFN-gamma
is_a: ID:0001034 ! methylated DNA
relationship: PD:0100005 ID:0000018 ! 2 inflammation in gingiva
relationship: PD:0100010 ID:0000053 ! 4 laboratory test for periodontitis
created_by: Asami Suzuki
creation_date: 2013-07-15T10:00:23Z

[Term]
id: ID:0001055
name: RNA-binding protein
is_a: ID:0000152 ! protein
created_by: Asami Suzuki
creation_date: 2013-07-15T10:05:08Z

[Term]
id: ID:0001056
name: human telomerase reverse transcriptase
synonym: "hTERT" RELATED []
synonym: "telomerase" RELATED []
is_a: ID:0001055 ! RNA-binding protein
created_by: Asami Suzuki
creation_date: 2013-07-15T10:05:47Z

[Term]
id: ID:0001057
name: methylated DNA on interleukin 8
synonym: "IL-8 " RELATED []
is_a: ID:0001034 ! methylated DNA
relationship: PD:0100005 ID:0000018 ! 2 inflammation in gingiva
created_by: Asami Suzuki
creation_date: 2013-07-15T10:08:09Z

[Term]
id: ID:0001058
name: peroxisome proliferator-activated receptor-gamma
synonym: "PPAR gamma" RELATED []
is_a: ID:0000174 ! DNA-binding protein
created_by: Asami Suzuki
creation_date: 2013-07-15T10:13:14Z

[Term]
id: ID:0001059
name: human embryonic kidney cell
synonym: "HEK cell" RELATED []
is_a: PD:0000238 ! cell,cultured
created_by: Asami Suzuki
creation_date: 2013-07-15T10:19:19Z

[Term]
id: ID:0001060
name: endothelial nitric oxide synthase
synonym: "eNOS" RELATED []
is_a: ID:0000236 ! oxidoreductase
created_by: Asami Suzuki
creation_date: 2013-07-15T10:21:59Z

[Term]
id: ID:0001061
name: SNPs on endothelial nitric oxide synthase gene
synonym: "eNOS" RELATED []
is_a: ID:0001025 ! polymorphism on gene
created_by: Asami Suzuki
creation_date: 2013-07-15T10:23:59Z

[Term]
id: ID:0001062
name: SNPs on interleukin 1 RN2 gene
synonym: "IL-1 RN2" RELATED []
is_a: ID:0001025 ! polymorphism on gene
created_by: Asami Suzuki
creation_date: 2013-07-15T10:25:26Z

[Term]
id: ID:0001063
name: spiramycin
synonym: "SPI" RELATED []
is_a: ID:0001154 ! macrolide antibiotics
created_by: Asami Suzuki
creation_date: 2013-07-15T10:29:36Z

[Term]
id: ID:0001064
name: SNPs on interleukin 1B gene
synonym: "IL-1B" RELATED []
is_a: ID:0001025 ! polymorphism on gene
created_by: Asami Suzuki
creation_date: 2013-07-15T10:31:29Z

[Term]
id: ID:0001065
name: ampicillin
synonym: "AMP" RELATED []
is_a: ID:0001158 ! penicilin antibiotics
created_by: Asami Suzuki
creation_date: 2013-07-15T10:34:43Z

[Term]
id: ID:0001066
name: ciprofloxacin
synonym: "CIP" RELATED []
is_a: ID:0001157 ! new quinolone antibiotics
created_by: Asami Suzuki
creation_date: 2013-07-15T10:41:59Z

[Term]
id: ID:0001068
name: vancomycin
is_a: ID:0001162 ! glycopeptide-based atibiotics
created_by: Asami Suzuki
creation_date: 2013-07-15T10:48:57Z

[Term]
id: ID:0001069
name: moxifloxacin
is_a: ID:0001157 ! new quinolone antibiotics
created_by: Asami Suzuki
creation_date: 2013-07-15T10:49:41Z

[Term]
id: ID:0001070
name: beta glucuronidase
synonym: "beta G" RELATED []
is_a: ID:0000184 ! salivary protein and peptide
created_by: Asami Suzuki
creation_date: 2013-07-15T10:52:29Z

[Term]
id: ID:0001071
name: cefaclor
synonym: "CCL" RELATED []
is_a: ID:0000561 ! organic chemical
relationship: PD:0100005 ID:0000018 ! 2 inflammation in gingiva
created_by: Asami Suzuki
creation_date: 2013-07-15T10:56:12Z

[Term]
id: ID:0001072
name: cefuroxime axetil
synonym: "CXM-AX" RELATED []
is_a: ID:0001156 ! cephem antibiotics
created_by: Asami Suzuki
creation_date: 2013-07-15T10:58:27Z

[Term]
id: ID:0001073
name: tosufloxacin tosilate
synonym: "TFLX" RELATED []
is_a: ID:0000588 ! antibacterial agent, antimicrobial drug, antibacterial drug
relationship: PD:0100005 ID:0000090 ! 1 medical treatment for oral biofilm
created_by: Asami Suzuki
creation_date: 2013-07-15T11:00:12Z

[Term]
id: ID:0001074
name: non absorbable ePTFE barrier
is_a: PD:0000476 ! guided tissue regeneration membrane
created_by: Asami Suzuki
creation_date: 2013-07-15T11:02:55Z

[Term]
id: ID:0001075
name: polylactic acid based bioabsorbable barrier
is_a: PD:0000476 ! guided tissue regeneration membrane
created_by: Asami Suzuki
creation_date: 2013-07-15T11:02:59Z

[Term]
id: ID:0001076
name: LPS-binding protein
synonym: "LBP" RELATED []
is_a: ID:0000151 ! peptide
relationship: PD:0100005 ID:0000018 ! 2 inflammation in gingiva
created_by: Asami Suzuki
creation_date: 2013-07-15T11:13:58Z

[Term]
id: ID:0001077
name: peptidyl arginine deiminase enzyme [P.g.]
synonym: "PAD " RELATED []
is_a: ID:0000939 ! enzyme
created_by: Asami Suzuki
creation_date: 2013-07-15T11:19:48Z

[Term]
id: ID:0001078
name: peptidyl arginine deiminase enzyme 2
synonym: "PAD2" RELATED []
is_a: ID:0001077 ! peptidyl arginine deiminase enzyme [P.g.]
created_by: Asami Suzuki
creation_date: 2013-07-15T11:20:50Z

[Term]
id: ID:0001079
name: peptidyl arginine deiminase enzyme 4
synonym: "PAD4" RELATED []
is_a: ID:0001077 ! peptidyl arginine deiminase enzyme [P.g.]
created_by: Asami Suzuki
creation_date: 2013-07-15T11:21:06Z

[Term]
id: ID:0001082
name: activation of MMP in osteogenic cells
relationship: RO:0000003 ID:0000037 ! 2-4 production of cytokines and inflammatory mediators
created_by: Asami Suzuki
creation_date: 2013-08-04T11:28:30Z

[Term]
id: ID:0001083
name: gelatinase [human]
relationship: PD:0100005 ID:0000018 ! 2 inflammation in gingiva
created_by: Asami Suzuki
creation_date: 2013-08-04T11:32:32Z

[Term]
id: ID:0001084
name: connective tissue growth factor
relationship: PD:0100010 ID:0000018 ! 2 inflammation in gingiva
created_by: Asami Suzuki
creation_date: 2013-08-04T11:46:18Z

[Term]
id: ID:0001086
name: cyclosporin
synonym: "cyclosporine " RELATED []
is_a: ID:0000617 ! immunosuppressant
created_by: Asami Suzuki
creation_date: 2013-08-09T09:46:24Z

[Term]
id: ID:0001087
name: crosstalk between osteoblasts and hematopoietic stem cells in bone marrow
relationship: RO:0000003 ID:0000008 ! 3-2 bone homeostasis
relationship: RO:0000003 PD:0000520 ! 3-3 bone remodeling
created_by: Asami Suzuki
creation_date: 2013-08-15T10:05:12Z

[Term]
id: ID:0001088
name: SNPs on CD14 gene
is_a: ID:0001025 ! polymorphism on gene
created_by: Asami Suzuki
creation_date: 2013-08-19T10:47:48Z

[Term]
id: ID:0001089
name: SNPs on TLR4 gene
is_a: ID:0001025 ! polymorphism on gene
created_by: Asami Suzuki
creation_date: 2013-08-19T10:49:03Z

[Term]
id: ID:0001094
name: platelets
is_a: PD:0000241 ! blood cell
created_by: Asami Suzuki
creation_date: 2013-12-19T13:53:57Z

[Term]
id: ID:0001095
name: CXCR4
synonym: "CXC chemokine receptor 4" RELATED []
is_a: ID:0000387 ! CXCR chemokine receptor
created_by: Asami Suzuki
creation_date: 2014-01-27T10:13:25Z

[Term]
id: ID:0001096
name: CXCL12
synonym: "SDF-1" RELATED []
synonym: "stromal-derived factor-1" RELATED []
is_a: ID:0000453 ! CXC chemokine
created_by: Asami Suzuki
creation_date: 2014-01-27T10:18:02Z

[Term]
id: ID:0001097
name: vascular endothelium
is_a: PD:0000444 ! endothelium
created_by: Asami Suzuki
creation_date: 2014-01-27T10:27:41Z

[Term]
id: ID:0001098
name: glycoprotein ligand
is_a: ID:0000332 ! ligand
created_by: Asami Suzuki
creation_date: 2014-01-27T10:32:50Z

[Term]
id: ID:0001099
name: EDIL3
synonym: "Del-1" RELATED []
synonym: "developmental endothelial locus-1" RELATED []
synonym: "EGF-like repeats and discoidin 1-like domains 3" RELATED []
is_a: ID:0000173 ! carrier protein
created_by: Asami Suzuki
creation_date: 2014-01-27T10:36:13Z

[Term]
id: ID:0001100
name: lymphocyte function association  antigen-1
synonym: "CD11a" RELATED []
synonym: "CD18" RELATED []
synonym: "LFA-1" RELATED []
is_a: ID:0000368 ! antigen receptor
created_by: Asami Suzuki
creation_date: 2014-01-27T10:48:58Z

[Term]
id: ID:0001102
name: 3-2 invasion of bacteria to cardio-vascular system
xref: PubMed:10539866
xref: PubMed:10539867
xref: PubMed:11355266
xref: PubMed:14990879
xref: PubMed:15490298
xref: PubMed:15720567
xref: PubMed:17458056
xref: PubMed:18597607
xref: PubMed:18923669
xref: PubMed:20563468
xref: PubMed:20639510
xref: PubMed:21550586
xref: PubMed:21670558
xref: PubMed:24765485
xref: PubMed:8062808
xref: PubMed:9722699
relationship: RO:0000003 GO:0035635 ! 3 entry of bacterium into host cell
created_by: Asami Suzuki
creation_date: 2014-04-26T15:06:24Z

[Term]
id: ID:0001103
name: ischemic heart disease
synonym: "CAD" RELATED []
is_a: PD:0000165 ! disorder of cardiovascular system
created_by: Asami Suzuki
creation_date: 2014-04-26T16:25:31Z

[Term]
id: ID:0001104
name: human coronary artery endothelial cells
synonym: "HCAECs " RELATED []
is_a: ID:0000872 ! endothelial progenitor cells
created_by: Asami Suzuki
creation_date: 2014-04-26T16:31:53Z

[Term]
id: ID:0001105
name: human gingival epithelial cell
synonym: "HGEC" RELATED []
is_a: PD:0000291 ! epithelial cell
created_by: Asami Suzuki
creation_date: 2014-04-26T16:34:48Z

[Term]
id: ID:0001106
name: acute ischemic heart disease
synonym: "AIHD " RELATED []
is_a: ID:0001103 ! ischemic heart disease
created_by: Asami Suzuki
creation_date: 2014-04-26T16:40:30Z

[Term]
id: ID:0001107
name: antibody
is_a: ID:0000344 ! drug for other disease
created_by: Asami Suzuki
creation_date: 2014-04-26T16:49:44Z

[Term]
id: ID:0001108
name: anti-cardiolipin antibody
is_a: ID:0001107 ! antibody
relationship: PD:0100005 ID:0000093 ! 3-1 invasion of bacteria to soft tissue
created_by: Asami Suzuki
creation_date: 2014-04-26T16:52:35Z

[Term]
id: ID:0001110
name: anti-phosphorylcholine antibody
is_a: ID:0001107 ! antibody
relationship: PD:0100005 ID:0000093 ! 3-1 invasion of bacteria to soft tissue
created_by: Asami Suzuki
creation_date: 2014-04-26T17:05:50Z

[Term]
id: ID:0001111
name: atherosclerotic plaque
relationship: RO:0000019 ID:0001102 ! 3-2 invasion of bacteria to cardio-vascular system
created_by: Asami Suzuki
creation_date: 2014-04-26T17:25:56Z

[Term]
id: ID:0001112
name: carbohydrate derived fulvic acid
synonym: "CHD-FA" RELATED []
is_a: ID:0000698 ! organic chemical drug
relationship: PD:0100005 ID:0000090 ! 1 medical treatment for oral biofilm
created_by: Asami Suzuki
creation_date: 2014-04-27T21:31:31Z

[Term]
id: ID:0001113
name: vaccine
is_a: ID:0000344 ! drug for other disease
created_by: Asami Suzuki
creation_date: 2014-04-27T21:52:20Z

[Term]
id: ID:0001114
name: Halitosis vaccines ratgeting FomA
is_a: ID:0001113 ! vaccine
relationship: PD:0100005 ID:0000090 ! 1 medical treatment for oral biofilm
created_by: Asami Suzuki
creation_date: 2014-04-27T21:55:56Z

[Term]
id: ID:0001115
name: rosiglitazone
synonym: "RGZ" RELATED []
is_a: ID:0000557 ! agonist
relationship: PD:0100005 ID:0000049 ! 3 medical treatment for pathological bone loss
created_by: Asami Suzuki
creation_date: 2014-04-29T15:53:59Z

[Term]
id: ID:0001116
name: peroxisome proliferator-activated receptor-gamma
synonym: "PPAR-gamma " RELATED []
is_a: ID:0000888 ! nuclear receptor
relationship: PD:0100005 GO:0045453 ! 4 bone resorption
created_by: Asami Suzuki
creation_date: 2014-04-29T16:43:19Z

[Term]
id: ID:0001117
name: cyclic dimeric GMP binding protein
synonym: "<new synonym>c-di-GMP binding protein " RELATED []
is_a: ID:0000100 ! bacterial outer membrane protein
created_by: Asami Suzuki
creation_date: 2014-04-29T16:57:06Z

[Term]
id: ID:0001118
name: inactivation of cyclid Di-GMP binding protein
synonym: "TDE0214 [T. denticola] " RELATED []
is_a: ID:0001117 ! cyclic dimeric GMP binding protein
relationship: PD:0100005 GO:0044399 ! 1 multi-species biofilm formation
created_by: Asami Suzuki
creation_date: 2014-04-29T17:00:11Z

[Term]
id: ID:0001119
name: protein tyrosine phosphatase-alpha
synonym: "<new synonym>" RELATED []
synonym: "PTPa " RELATED []
is_a: PD:0000402 ! connective tissue
created_by: Asami Suzuki
creation_date: 2014-04-29T17:28:59Z

[Term]
id: ID:0001121
name: calcium channel blocker
is_a: ID:0000344 ! drug for other disease
created_by: Asami Suzuki
creation_date: 2014-04-29T17:34:19Z

[Term]
id: ID:0001122
name: nifedipine
is_a: ID:0001121 ! calcium channel blocker
relationship: PD:0100005 ID:0000018 ! 2 inflammation in gingiva
created_by: Asami Suzuki
creation_date: 2014-04-29T17:34:52Z

[Term]
id: ID:0001123
name: monocyte chemoattractant protein-1
synonym: "MCP-1 " RELATED []
is_a: ID:0000152 ! protein
relationship: PD:0100005 ID:0000018 ! 2 inflammation in gingiva
created_by: Asami Suzuki
creation_date: 2014-04-29T17:38:37Z

[Term]
id: ID:0001124
name: adult T-cell leukemia/lymphoma
is_a: PD:0000224 ! leukemia
created_by: Asami Suzuki
creation_date: 2014-05-01T00:36:03Z

[Term]
id: ID:0001125
name: salivary melatonin
is_a: ID:0000997 ! melatonin [human]
created_by: Asami Suzuki
creation_date: 2014-05-01T00:39:03Z

[Term]
id: ID:0001126
name: ERk-dependent PGS2
is_a: ID:0000516 ! prostaglandin E2
created_by: Asami Suzuki
creation_date: 2014-05-01T23:30:46Z

[Term]
id: ID:0001127
name: hypophosphatemic rickets
xref: PubMed:21417586
is_a: PD:0000153 ! disorder of musculoskeletal system
created_by: Asami Suzuki
creation_date: 2014-05-03T10:15:32Z

[Term]
id: ID:0001128
name: fimbrial protein
is_a: PD:0000470 ! bacterial molecule
created_by: Asami Suzuki
creation_date: 2014-05-03T10:31:33Z

[Term]
id: ID:0001129
name: 43-kDa fimbrial protein [P. g.]
is_a: ID:0001128 ! fimbrial protein
created_by: Asami Suzuki
creation_date: 2014-05-03T10:32:26Z

[Term]
id: ID:0001130
name: 75-kDa fimbrial protein [P. g.]
is_a: ID:0001128 ! fimbrial protein
created_by: Asami Suzuki
creation_date: 2014-05-03T10:33:27Z

[Term]
id: ID:0001131
name: egr-1
is_a: ID:0000337 ! transcription factor
created_by: Asami Suzuki
creation_date: 2014-05-03T10:36:03Z

[Term]
id: ID:0001132
name: secreted osteoclastogenic factor of activated T cell
synonym: "SOFAT" RELATED []
is_a: ID:0000465 ! cytokine
created_by: Asami Suzuki
creation_date: 2014-05-03T10:42:14Z

[Term]
id: ID:0001133
name: tartrate resistant acid phosphatase
synonym: "TRAP" RELATED []
synonym: "TRAPase " RELATED []
is_a: ID:0000233 ! isoenzyme
created_by: Asami Suzuki
creation_date: 2014-05-03T10:48:29Z

[Term]
id: ID:0001134
name: cysteine protease
is_a: ID:0000970 ! hydrolase
created_by: Asami Suzuki
creation_date: 2014-05-03T10:56:05Z

[Term]
id: ID:0001135
name: gingipain [P. g.]
is_a: ID:0001134 ! cysteine protease
created_by: Asami Suzuki
creation_date: 2014-05-03T10:56:47Z

[Term]
id: ID:0001136
name: cytolethal distending toxin
synonym: "Cdt" RELATED []
is_a: ID:0000099 ! exotoxin
created_by: Asami Suzuki
creation_date: 2014-05-03T10:59:45Z

[Term]
id: ID:0001137
name: TRANCE
is_a: ID:0000332 ! ligand
created_by: Asami Suzuki
creation_date: 2014-05-03T11:03:57Z

[Term]
id: ID:0001138
name: RANKL
synonym: "NF-kappaB Ligand " RELATED []
is_a: ID:0001137 ! TRANCE
created_by: Asami Suzuki
creation_date: 2014-05-03T11:06:30Z

[Term]
id: ID:0001139
name: OPGL
synonym: "osteoprotegerin Ligand " RELATED []
is_a: ID:0001137 ! TRANCE
created_by: Asami Suzuki
creation_date: 2014-05-03T11:07:32Z

[Term]
id: ID:0001140
name: ODF
is_a: ID:0001137 ! TRANCE
created_by: Asami Suzuki
creation_date: 2014-05-03T11:07:58Z

[Term]
id: ID:0001141
name: TNFSF11
is_a: ID:0001137 ! TRANCE
created_by: Asami Suzuki
creation_date: 2014-05-03T11:08:23Z

[Term]
id: ID:0001149
name: physical process
is_a: OGMS:0000060 ! bodily process
created_by: Takako
creation_date: 2014-11-03T17:28:10Z

[Term]
id: ID:0001151
name: nucleic acid synthesis inhibitor
is_a: ID:0000589 ! antibiotics
created_by: Asami Suzuki
creation_date: 2014-11-18T23:13:00Z

[Term]
id: ID:0001152
name: ectoblast synthesis inhibitor
is_a: ID:0000589 ! antibiotics
created_by: Asami Suzuki
creation_date: 2014-11-18T23:13:29Z

[Term]
id: ID:0001153
name: protein synthesis inhibitor
is_a: ID:0000589 ! antibiotics
created_by: Asami Suzuki
creation_date: 2014-11-18T23:16:57Z

[Term]
id: ID:0001154
name: macrolide antibiotics
synonym: "macrolides" RELATED []
is_a: ID:0001153 ! protein synthesis inhibitor
created_by: Asami Suzuki
creation_date: 2014-11-18T23:19:20Z

[Term]
id: ID:0001155
name: beta-lactam antibiotics
is_a: ID:0001152 ! ectoblast synthesis inhibitor
created_by: Asami Suzuki
creation_date: 2014-11-18T23:21:58Z

[Term]
id: ID:0001156
name: cephem antibiotics
is_a: ID:0001155 ! beta-lactam antibiotics
created_by: Asami Suzuki
creation_date: 2014-11-18T23:23:59Z

[Term]
id: ID:0001157
name: new quinolone antibiotics
is_a: ID:0001151 ! nucleic acid synthesis inhibitor
created_by: Asami Suzuki
creation_date: 2014-11-18T23:25:29Z

[Term]
id: ID:0001158
name: penicilin antibiotics
synonym: "penicilin " RELATED []
is_a: ID:0001155 ! beta-lactam antibiotics
created_by: Asami Suzuki
creation_date: 2014-11-18T23:31:08Z

[Term]
id: ID:0001159
name: cell membrane inhibitor
is_a: ID:0000589 ! antibiotics
created_by: Asami Suzuki
creation_date: 2014-11-18T23:33:50Z

[Term]
id: ID:0001160
name: polypeptide
is_a: ID:0001159 ! cell membrane inhibitor
created_by: Asami Suzuki
creation_date: 2014-11-18T23:38:22Z

[Term]
id: ID:0001162
name: glycopeptide-based atibiotics
is_a: ID:0001153 ! protein synthesis inhibitor
created_by: Asami Suzuki
creation_date: 2014-11-18T23:48:59Z

[Term]
id: ID:0001163
name: lincomycin
is_a: ID:0001153 ! protein synthesis inhibitor
created_by: Asami Suzuki
creation_date: 2014-11-19T00:05:39Z

[Term]
id: ID:0001164
name: plasma cell
is_a: PD:0000231 ! antibody-producing cell
created_by: Asami Suzuki
creation_date: 2014-12-02T23:05:02Z

[Term]
id: ID:0001165
name: alveolar process
is_a: PD:0000395 ! stomatognathic system
created_by: Asami Suzuki
creation_date: 2014-12-03T00:12:58Z

[Term]
id: ID:0001166
name: periodontium
is_a: PD:0000395 ! stomatognathic system
created_by: Asami Suzuki
creation_date: 2014-12-03T00:14:35Z

[Term]
id: ID:0001167
name: tooth socket
is_a: ID:0001165 ! alveolar process
created_by: Asami Suzuki
creation_date: 2014-12-03T00:17:42Z

[Term]
id: ID:0001168
name: gingiva
is_a: ID:0001166 ! periodontium
created_by: Asami Suzuki
creation_date: 2014-12-03T00:22:51Z

[Term]
id: ID:0001169
name: cementum
is_a: ID:0001166 ! periodontium
created_by: Asami Suzuki
creation_date: 2014-12-03T00:23:03Z

[Term]
id: ID:0001170
name: periodontal ligament
is_a: ID:0001166 ! periodontium
created_by: Asami Suzuki
creation_date: 2014-12-03T00:24:46Z

[Term]
id: ID:0001171
name: alveolar bone
is_a: ID:0001166 ! periodontium
created_by: Asami Suzuki
creation_date: 2014-12-03T00:25:34Z

[Term]
id: OGMS:0000031
name: disease
is_a: BFO:0000016 ! disposition

[Term]
id: OGMS:0000060
name: bodily process
is_a: BFO:0000015 ! process
created_by: Takako
creation_date: 2014-11-03T17:22:08Z

[Term]
id: OGMS:0000087
name: extended organism
is_a: BFO:0000030 ! object

[Term]
id: OGMS:0000090
name: treatment
is_a: BFO:0000015 ! process
created_by: Takako
creation_date: 2014-11-03T17:22:38Z

[Term]
id: PD:0000106
name: proteoglycan
is_a: ID:0000152 ! protein

[Term]
id: PD:0000107
name: decorin
synonym: "bone proteoglycan II " RELATED []
synonym: "DCN " RELATED []
xref: PR:000000094
is_a: PD:0000106 ! proteoglycan

[Term]
id: PD:0000108
name: fibromodulin
synonym: "collagen-binding 59 kDa protein " RELATED []
synonym: "FM" RELATED []
synonym: "FMOD" RELATED []
xref: PR:000007579
is_a: PD:0000106 ! proteoglycan

[Term]
id: PD:0000109
name: biglycan
synonym: "BGN" RELATED []
synonym: "bone / cartilage proteoglycan I " RELATED []
synonym: "PG-S1 " RELATED []
xref: PR:000004735
is_a: PD:0000106 ! proteoglycan

[Term]
id: PD:0000128
name: anatomical structure specific to disease
is_a: OGMS:0000087 ! extended organism

[Term]
id: PD:0000129
name: lesion
is_a: PD:0000128 ! anatomical structure specific to disease

[Term]
id: PD:0000130
name: periodontal lesion
is_a: PD:0000129 ! lesion

[Term]
id: PD:0000131
name: osteolytic lesion
is_a: PD:0000129 ! lesion

[Term]
id: PD:0000132
name: mineralized nodule
is_a: PD:0000128 ! anatomical structure specific to disease

[Term]
id: PD:0000133
name: periodontal pocket
is_a: PD:0000130 ! periodontal lesion

[Term]
id: PD:0000134
name: resorption pit
is_a: PD:0000128 ! anatomical structure specific to disease

[Term]
id: PD:0000135
name: edema
is_a: PD:0000128 ! anatomical structure specific to disease

[Term]
id: PD:0000136
name: bacterial insult
is_a: PD:0000128 ! anatomical structure specific to disease

[Term]
id: PD:0000137
name: acidic microenvironment
is_a: PD:0000128 ! anatomical structure specific to disease

[Term]
id: PD:0000143
name: infectious disease
synonym: "40733004" EXACT []
is_a: OGMS:0000031 ! disease

[Term]
id: PD:0000144
name: bacterial infectious disease
synonym: "87628006" EXACT []
is_a: PD:0000143 ! infectious disease

[Term]
id: PD:0000145
name: Haemophilus influenzae infection
synonym: "91428005" EXACT []
xref: SNOMED:91428005
is_a: PD:0000144 ! bacterial infectious disease

[Term]
id: PD:0000146
name: sepsis due to Gram negative bacteria
synonym: "449082003" EXACT []
synonym: "septicemia" EXACT []
xref: SNOMED:449082003
is_a: PD:0000144 ! bacterial infectious disease

[Term]
id: PD:0000147
name: syndrome
synonym: "66091009" EXACT []
is_a: OGMS:0000031 ! disease

[Term]
id: PD:0000148
name: Down syndrome
synonym: "41040004" EXACT []
synonym: "Down's syndrome" EXACT []
xref: SNOMED:157019002
is_a: PD:0000147 ! syndrome

[Term]
id: PD:0000149
name: Papillon-Lefevre syndrome
synonym: "40158001" EXACT []
xref: SNOMED:40158001
is_a: PD:0000147 ! syndrome

[Term]
id: PD:0000150
name: Chediak-Higashi syndrome
synonym: "111396008" EXACT []
xref: SNOMED:111396008
is_a: PD:0000147 ! syndrome

[Term]
id: PD:0000151
name: Ehlers-Danlos syndrome
synonym: "398114001" EXACT []
synonym: "EDS " RELATED []
xref: SNOMED:398114001
is_a: PD:0000147 ! syndrome

[Term]
id: PD:0000152
name: disorder by body site
synonym: "123946008" EXACT []
is_a: OGMS:0000031 ! disease

[Term]
id: PD:0000153
name: disorder of musculoskeletal system
synonym: "928000" EXACT []
is_a: PD:0000152 ! disorder by body site

[Term]
id: PD:0000154
name: arthritis
synonym: "3723001" EXACT []
synonym: "arthritic" EXACT []
xref: SNOMED:3723001
is_a: PD:0000153 ! disorder of musculoskeletal system

[Term]
id: PD:0000155
name: rheumatoid arthritis
synonym: "RA" EXACT []
xref: SNOMED:69896004
is_a: PD:0000154 ! arthritis

[Term]
id: PD:0000156
name: collagen-induced arthritis
synonym: "CIA" EXACT []
is_a: PD:0000154 ! arthritis

[Term]
id: PD:0000157
name: osteoarthritis
synonym: "degenerative polyarthritis " RELATED []
xref: SNOMED:396275006
is_a: PD:0000154 ! arthritis

[Term]
id: PD:0000158
name: disorder of bone
synonym: "76069003" EXACT []
is_a: PD:0000153 ! disorder of musculoskeletal system

[Term]
id: PD:0000159
name: osteolysis
synonym: "203522001" EXACT []
xref: SNOMED:203522001
is_a: PD:0000158 ! disorder of bone

[Term]
id: PD:0000160
name: osteoporosis
synonym: "64859006" EXACT []
xref: SNOMED:64859006
is_a: PD:0000158 ! disorder of bone

[Term]
id: PD:0000161
name: osteitis deformans
synonym: "2089002" EXACT []
synonym: "Paget's disease" EXACT []
xref: SNOMED:2089002
is_a: PD:0000158 ! disorder of bone

[Term]
id: PD:0000162
name: rheumatism
synonym: "396332003" EXACT []
xref: SNOMED:396332003
is_a: PD:0000153 ! disorder of musculoskeletal system

[Term]
id: PD:0000163
name: arthropathy
synonym: "399269003" EXACT []
synonym: "arthrosis " RELATED []
synonym: "joint disease " RELATED []
synonym: "joint disorder " RELATED []
xref: SNOMED:399269003
is_a: PD:0000153 ! disorder of musculoskeletal system

[Term]
id: PD:0000164
name: temporomandibular joint disorder
synonym: "41888000" EXACT []
is_a: PD:0000163 ! arthropathy

[Term]
id: PD:0000165
name: disorder of cardiovascular system
synonym: "49601007" EXACT []
is_a: PD:0000152 ! disorder by body site

[Term]
id: PD:0000166
name: thrombosis
synonym: "439127006" EXACT []
xref: SNOMED:264579008
is_a: PD:0000165 ! disorder of cardiovascular system

[Term]
id: PD:0000167
name: congestive heart failure
synonym: "42343007" EXACT []
synonym: "acute heart failure " RELATED []
xref: SNOMED:10633002
is_a: PD:0000165 ! disorder of cardiovascular system

[Term]
id: PD:0000169
name: coronary arteriosclerosis
synonym: "53741008" EXACT []
synonym: "arteriosclerotic heart disease " RELATED []
synonym: "ASHD Atherosclerotic heart disease " RELATED []
synonym: "CAD Coronary artery disease " RELATED []
synonym: "CHD Coronary heart disease " RELATED []
synonym: "coronary artery disease" EXACT []
xref: SNOMED:5341008
is_a: ID:0000879 ! coronary heart disease

[Term]
id: PD:0000170
name: hypertensive disorder
synonym: "38341003" EXACT []
synonym: "high blood pressure " RELATED []
synonym: "hypertension" EXACT []
xref: SNOMED:38341003
is_a: PD:0000165 ! disorder of cardiovascular system

[Term]
id: PD:0000171
name: arteriosclerotic vascular disease
synonym: "72092001" EXACT []
synonym: "atherosclerosis" EXACT []
xref: SNOMED:72092001
is_a: PD:0000165 ! disorder of cardiovascular system

[Term]
id: PD:0000172
name: disorder of digestive system
synonym: "53619000" EXACT []
synonym: "disorder of digestive organ " RELATED []
xref: SNOMED:76712006
is_a: PD:0000152 ! disorder by body site

[Term]
id: PD:0000173
name: disorder of teeth and/or supporting structures
synonym: "105995000" EXACT []
is_a: PD:0000172 ! disorder of digestive system

[Term]
id: PD:0000174
name: periodontal disease
synonym: "2556008" EXACT []
synonym: "disease of suppporting structures of teeth " RELATED []
xref: SNOMED:2556008
is_a: PD:0000173 ! disorder of teeth and/or supporting structures

[Term]
id: PD:0000175
name: periodontitis
synonym: "41565005" EXACT []
is_a: PD:0000174 ! periodontal disease
relationship: PD:0100001 ID:0000875 ! acute respiratory infection
relationship: PD:0100001 ID:0000879 ! coronary heart disease
relationship: PD:0100001 ID:0000880 ! myocardial infarction
relationship: PD:0100001 ID:0000882 ! Buerger disease
relationship: PD:0100001 ID:0001031 ! Lemierre syndrome
relationship: PD:0100001 ID:0001103 ! ischemic heart disease
relationship: PD:0100001 PD:0000146 ! sepsis due to Gram negative bacteria
relationship: PD:0100001 PD:0000166 ! thrombosis
relationship: PD:0100001 PD:0000167 ! congestive heart failure
relationship: PD:0100001 PD:0000170 ! hypertensive disorder
relationship: PD:0100001 PD:0000171 ! arteriosclerotic vascular disease
relationship: PD:0100001 PD:0000196 ! glomerulonephritis
relationship: PD:0100001 PD:0000198 ! kidney disease
relationship: PD:0100001 PD:0000205 ! asthma
relationship: PD:0100001 PD:0000207 ! osteomyelitis
relationship: PD:0100001 PD:0000212 ! diabetes mellitus
relationship: PD:0100001 PD:0000216 ! non-insulin dependent diabetes
relationship: PD:0100001 PD:0000221 ! chronic ostiomeatal disease
relationship: PD:0100001 PD:0000226 ! low birth weight infant
relationship: PD:0100002 ID:0000839 ! osteosarcoma
relationship: PD:0100002 ID:0000840 ! multiple myeloma
relationship: PD:0100002 ID:0000841 ! bone-metastasizing tumors
relationship: PD:0100002 ID:0000881 ! hypercholesterolemia
relationship: PD:0100002 ID:0000974 ! aplastic anemia (AA)
relationship: PD:0100002 ID:0000999 ! chronic granulomatous disease
relationship: PD:0100002 ID:0001036 ! end-stage renal disease
relationship: PD:0100002 ID:0001040 ! amyloidosis
relationship: PD:0100002 ID:0001041 ! familial mediterranean fever
relationship: PD:0100002 ID:0001046 ! psoriasis
relationship: PD:0100002 ID:0001127 ! hypophosphatemic rickets
relationship: PD:0100002 PD:0000145 ! Haemophilus influenzae infection
relationship: PD:0100002 PD:0000148 ! Down syndrome
relationship: PD:0100002 PD:0000149 ! Papillon-Lefevre syndrome
relationship: PD:0100002 PD:0000150 ! Chediak-Higashi syndrome
relationship: PD:0100002 PD:0000151 ! Ehlers-Danlos syndrome
relationship: PD:0100002 PD:0000159 ! osteolysis
relationship: PD:0100002 PD:0000160 ! osteoporosis
relationship: PD:0100002 PD:0000161 ! osteitis deformans
relationship: PD:0100002 PD:0000190 ! Crohn's disease
relationship: PD:0100002 PD:0000203 ! diabetic neuropathy
relationship: PD:0100002 PD:0000209 ! mitochondrial cytopathy
relationship: PD:0100002 PD:0000212 ! diabetes mellitus
relationship: PD:0100002 PD:0000216 ! non-insulin dependent diabetes
relationship: PD:0100002 PD:0000219 ! autoimmune disease
relationship: PD:0100002 PD:0000223 ! malignant neoplastic disease
relationship: PD:0100002 PD:0000227 ! obesity
relationship: PD:0100002 PD:0000228 ! erythema
relationship: PD:0100003 PD:0000163 ! arthropathy
relationship: PD:0100003 PD:0000192 ! colitis
relationship: PD:0100003 PD:0000194 ! retinopathy
relationship: PD:0100004 ID:0000836 ! destruction of articular cartilage
relationship: PD:0100004 ID:0000837 ! ankylosis
relationship: PD:0100004 PD:0000154 ! arthritis
relationship: PD:0100004 PD:0000162 ! rheumatism

[Term]
id: PD:0000176
name: aggressive periodontitis
is_a: PD:0000175 ! periodontitis

[Term]
id: PD:0000177
name: chronic periodontitis
is_a: PD:0000175 ! periodontitis

[Term]
id: PD:0000178
name: localized juvenile periodontitis
synonym: "LJP" EXACT []
is_a: PD:0000175 ! periodontitis

[Term]
id: PD:0000179
name: chronic inflammatory periodontal disease
synonym: "DIPD" EXACT []
is_a: PD:0000175 ! periodontitis

[Term]
id: PD:0000180
name: chronic marginal periodontitis
synonym: "CMP" EXACT []
is_a: PD:0000175 ! periodontitis

[Term]
id: PD:0000181
name: severe periodontitis
is_a: PD:0000175 ! periodontitis

[Term]
id: PD:0000182
name: thioglycolate-induced periodontitis
is_a: PD:0000175 ! periodontitis

[Term]
id: PD:0000183
name: rapidly progressive adult periodontitis
is_a: PD:0000175 ! periodontitis

[Term]
id: PD:0000184
name: rapdily progressive periodeontitis
synonym: "RPP" EXACT []
is_a: PD:0000175 ! periodontitis

[Term]
id: PD:0000185
name: gingivitis
is_a: PD:0000174 ! periodontal disease

[Term]
id: PD:0000186
name: acute necrotising ulcerative gingivitis
synonym: "ANUG" EXACT []
xref: SNOMED:266145002
is_a: PD:0000185 ! gingivitis

[Term]
id: PD:0000187
name: refractory periodontal disease
is_a: PD:0000174 ! periodontal disease

[Term]
id: PD:0000188
name: peri-implant disease
is_a: PD:0000174 ! periodontal disease

[Term]
id: PD:0000189
name: disorder of gastrointestinal tract
synonym: "119292006" EXACT []
synonym: "disease of gastrointestinal tract " RELATED []
xref: SNOMED:119292006
is_a: PD:0000172 ! disorder of digestive system

[Term]
id: PD:0000190
name: Crohn's disease
synonym: "34000006" EXACT []
xref: SNOMED:34000006
is_a: PD:0000189 ! disorder of gastrointestinal tract

[Term]
id: PD:0000191
name: disorder of large intestine
synonym: "119523007" EXACT []
synonym: "disease of large intestine " RELATED []
xref: SNOMED:119523007
is_a: PD:0000189 ! disorder of gastrointestinal tract

[Term]
id: PD:0000192
name: colitis
synonym: "64226004" EXACT []
xref: SNOMED:642260000004
is_a: PD:0000191 ! disorder of large intestine

[Term]
id: PD:0000193
name: disorder of eye
synonym: "371405004" EXACT []
is_a: PD:0000152 ! disorder by body site

[Term]
id: PD:0000194
name: retinopathy
synonym: "399625000" EXACT []
xref: SNOMED:399625000
is_a: PD:0000193 ! disorder of eye

[Term]
id: PD:0000195
name: disorder of the genitourinary system
synonym: "42030000" EXACT []
is_a: PD:0000152 ! disorder by body site

[Term]
id: PD:0000196
name: glomerulonephritis
synonym: "36171008" EXACT []
xref: SNOMED:36171008
is_a: PD:0000195 ! disorder of the genitourinary system

[Term]
id: PD:0000197
name: disorder of kidney and/or ureter
synonym: "443820000" EXACT []
xref: SNOMED:58797008
is_a: PD:0000152 ! disorder by body site

[Term]
id: PD:0000198
name: kidney disease
synonym: "90708001" EXACT []
synonym: "nephropathy" EXACT []
xref: SNOMED:90708001
is_a: PD:0000197 ! disorder of kidney and/or ureter

[Term]
id: PD:0000199
name: disorder of nervous system
synonym: "118940003" EXACT []
is_a: PD:0000152 ! disorder by body site

[Term]
id: PD:0000200
name: degenerative disease of the central nervous system
synonym: "80690008" EXACT []
is_a: PD:0000199 ! disorder of nervous system

[Term]
id: PD:0000201
name: Alzheimer's disease
synonym: "26929004" EXACT []
xref: SNOMED:26929004
is_a: PD:0000200 ! degenerative disease of the central nervous system

[Term]
id: PD:0000202
name: neurologic disorder associated with diabetes mellitus
synonym: "422088007" EXACT []
is_a: PD:0000199 ! disorder of nervous system

[Term]
id: PD:0000203
name: diabetic neuropathy
synonym: "230572002" EXACT []
synonym: "diabetes mellitus with neuropathy " RELATED []
xref: SNOMED:230572002
is_a: PD:0000202 ! neurologic disorder associated with diabetes mellitus

[Term]
id: PD:0000204
name: disorder of respiratory system
synonym: "50043002" EXACT []
synonym: "respiratory diseases " RELATED []
is_a: PD:0000152 ! disorder by body site
relationship: PD:0100003 PD:0000201 ! Alzheimer's disease

[Term]
id: PD:0000205
name: asthma
synonym: "195967001" EXACT []
xref: SNOMED:195967001
is_a: PD:0000204 ! disorder of respiratory system

[Term]
id: PD:0000207
name: osteomyelitis
synonym: "60168000" EXACT []
xref: SNOMED:60168000
is_a: PD:0000144 ! bacterial infectious disease

[Term]
id: PD:0000208
name: metabolic disease
synonym: "75934005" EXACT []
is_a: OGMS:0000031 ! disease

[Term]
id: PD:0000209
name: mitochondrial cytopathy
synonym: "240096000" EXACT []
synonym: "mitochondrial disease" EXACT []
xref: SNOMED:240096000
is_a: PD:0000208 ! metabolic disease

[Term]
id: PD:0000210
name: disorder of carbohydrate metabolism
synonym: "20957000" EXACT []
xref: SNOMED:20957000
is_a: PD:0000208 ! metabolic disease

[Term]
id: PD:0000211
name: hyperglycemia
synonym: "80394007" EXACT []
synonym: "deficiency of glycerol kinase " RELATED []
xref: SNOMED:124322002
is_a: PD:0000210 ! disorder of carbohydrate metabolism
relationship: PD:0100002 PD:0000175 ! periodontitis

[Term]
id: PD:0000212
name: diabetes mellitus
synonym: "73211009" EXACT []
xref: SNOMED:73211009
is_a: PD:0000210 ! disorder of carbohydrate metabolism

[Term]
id: PD:0000213
name: type 2 diabetes
synonym: "adult-onset diabetes " RELATED []
synonym: "non-insulin-dependent diabetes " RELATED []
synonym: "type 2 diabetes mellitus " RELATED []
synonym: "type 2 diabetic group" EXACT []
is_a: PD:0000212 ! diabetes mellitus

[Term]
id: PD:0000214
name: type 1 diabetes
synonym: "childhood-onset diabetes " RELATED []
synonym: "insulin-dependent diabetes " RELATED []
synonym: "type 1 diabetes mellitus " RELATED []
is_a: PD:0000212 ! diabetes mellitus

[Term]
id: PD:0000216
name: non-insulin dependent diabetes
synonym: "NIDDM" EXACT []
is_a: PD:0000213 ! type 2 diabetes

[Term]
id: PD:0000217
name: diabetic omplications
is_a: PD:0000212 ! diabetes mellitus

[Term]
id: PD:0000218
name: disorder of immune function
synonym: "414029004" EXACT []
is_a: OGMS:0000031 ! disease

[Term]
id: PD:0000219
name: autoimmune disease
synonym: "85828009" EXACT []
xref: SNOMED:85828009
is_a: PD:0000218 ! disorder of immune function

[Term]
id: PD:0000220
name: systemic sclerosis
synonym: "89155008" EXACT []
synonym: "scleroderma" EXACT []
xref: SNOMED:89155008
is_a: PD:0000219 ! autoimmune disease

[Term]
id: PD:0000221
name: chronic ostiomeatal disease
synonym: "232396003" EXACT []
xref: SNOMED:232396003
is_a: PD:0000218 ! disorder of immune function

[Term]
id: PD:0000222
name: neoplastic disease
synonym: "55342001" EXACT []
synonym: "neoplasia " RELATED []
xref: SNOMED:55342001
is_a: OGMS:0000031 ! disease

[Term]
id: PD:0000223
name: malignant neoplastic disease
synonym: "363346000" EXACT []
xref: SNOMED:363346000
is_a: PD:0000222 ! neoplastic disease

[Term]
id: PD:0000224
name: leukemia
synonym: "93143009" EXACT []
xref: SNOMED:87163000
is_a: PD:0000223 ! malignant neoplastic disease

[Term]
id: PD:0000225
name: disorder of fetus or newborn
synonym: "414025005" EXACT []
is_a: OGMS:0000031 ! disease

[Term]
id: PD:0000226
name: low birth weight infant
synonym: "276610007" EXACT []
synonym: "preterm delivery of low birth weight " RELATED []
synonym: "preterm low birth weight infant" EXACT []
synonym: "PTLBW " RELATED []
xref: SNOMED:276610007
is_a: PD:0000225 ! disorder of fetus or newborn

[Term]
id: PD:0000227
name: obesity
synonym: "414916001" EXACT []
synonym: "adiposis " RELATED []
xref: SNOMED:414946001
is_a: PD:0000208 ! metabolic disease

[Term]
id: PD:0000228
name: erythema
synonym: "247441003" EXACT []
xref: SNOMED:247441003
is_a: ID:0000930 ! disorder of skin and connective tissue

[Term]
id: PD:0000230
name: cell
is_a: BFO:0000030 ! object

[Term]
id: PD:0000231
name: antibody-producing cell
synonym: "AFC" RELATED []
synonym: "antibody-forming cell" RELATED []
synonym: "APC " RELATED []
is_a: PD:0000230 ! cell
relationship: RO:0000019 GO:0002232 ! leukocyte chemotaxis involved in inflammatory response

[Term]
id: PD:0000232
name: B-lymphocyte
xref: CL:0000236
relationship: RO:0000019 GO:0045453 ! 4 bone resorption
relationship: RO:0000019 ID:0000018 ! 2 inflammation in gingiva
relationship: RO:0000019 ID:0000025 ! increased expression of RANKL on B lymphocyte
relationship: RO:0000019 ID:0000093 ! 3-1 invasion of bacteria to soft tissue
relationship: RO:0000019 PD:0000492 ! mitogenactivated protein kinasescascade
relationship: RO:0000019 PD:0000534 ! inflammation

[Term]
id: PD:0000233
name: antigen-presenting cell
is_a: PD:0000230 ! cell

[Term]
id: PD:0000234
name: dendritic cell
synonym: "DC" EXACT []
xref: CL:0000451
is_a: PD:0000233 ! antigen-presenting cell

[Term]
id: PD:0000235
name: Langerhans cell
xref: CL:000453
is_a: PD:0000234 ! dendritic cell

[Term]
id: PD:0000236
name: bone marrow cell
xref: FMA:83621
is_a: PD:0000230 ! cell
relationship: PD:0100005 ID:0000049 ! 3 medical treatment for pathological bone loss

[Term]
id: PD:0000237
name: hematopoietic stem cell
synonym: "haemopoietic cell" EXACT []
xref: CL:0000037
xref: FMA:86475
is_a: PD:0000236 ! bone marrow cell
relationship: RO:0000019 ID:0000049 ! 3 medical treatment for pathological bone loss

[Term]
id: PD:0000238
name: cell,cultured
is_a: PD:0000230 ! cell

[Term]
id: PD:0000239
name: KB cell
is_a: PD:0000291 ! epithelial cell

[Term]
id: PD:0000240
name: cytokine-induced killer cell
is_a: PD:0000238 ! cell,cultured

[Term]
id: PD:0000241
name: blood cell
xref: CL:0000081
is_a: PD:0000230 ! cell
relationship: RO:0000019 ID:0000050 ! 2 medical treatment for inflammation

[Term]
id: PD:0000242
name: leukocyte
xref: CL:0000738
xref: FMA:62852
is_a: PD:0000241 ! blood cell
relationship: RO:0000019 GO:0045453 ! 4 bone resorption
relationship: RO:0000019 ID:0000018 ! 2 inflammation in gingiva
relationship: RO:0000019 ID:0000024 ! increased expression of RANKL on osteoblast
relationship: RO:0000019 ID:0000025 ! increased expression of RANKL on B lymphocyte
relationship: RO:0000019 ID:0000026 ! increased expression of RANKL on T lymphocyte
relationship: RO:0000019 ID:0000068 ! increased expression of RANKL on fibroblast
relationship: RO:0000019 PD:0000492 ! mitogenactivated protein kinasescascade
relationship: RO:0000019 PD:0000534 ! inflammation

[Term]
id: PD:0000243
name: granulocyte
xref: CL:0000094
is_a: PD:0000242 ! leukocyte

[Term]
id: PD:0000244
name: basophil
xref: CL:0000767
is_a: PD:0000243 ! granulocyte

[Term]
id: PD:0000245
name: eosinophil
xref: CL:0000771
is_a: PD:0000243 ! granulocyte

[Term]
id: PD:0000246
name: neutrophil
synonym: "PMN" EXACT []
synonym: "PMNL" EXACT []
synonym: "polymorphonuclear leukocyte" EXACT []
xref: CL:0000775
is_a: PD:0000243 ! granulocyte

[Term]
id: PD:0000247
name: polymorphonuclear leukocyte
xref: FMA:62860
is_a: PD:0000242 ! leukocyte

[Term]
id: PD:0000248
name: neutrophil leukocyte
synonym: "neutrophil" EXACT []
xref: CL:00000775
xref: FMA:62860
is_a: PD:0000242 ! leukocyte

[Term]
id: PD:0000249
name: monocyte-like cell
is_a: PD:0000242 ! leukocyte

[Term]
id: PD:0000250
name: monocyte
synonym: "monocytic" EXACT []
xref: CL:0000576
xref: FMA:62864
is_a: PD:0000251 ! leukocyte, mononuclear

[Term]
id: PD:0000251
name: leukocyte, mononuclear
synonym: "mononuclear cell" EXACT []
xref: CL:0000845
xref: FMA:62855
is_a: PD:0000242 ! leukocyte

[Term]
id: PD:0000252
name: lymphocyte
xref: CL:0000945
is_a: PD:0000251 ! leukocyte, mononuclear

[Term]
id: PD:0000253
name: T lymphocyte
synonym: "T cell" EXACT []
synonym: "T-lymphocyte" EXACT []
xref: FMA:62870
is_a: PD:0000252 ! lymphocyte

[Term]
id: PD:0000254
name: memory T-lymphocyte
xref: CL:0000813
is_a: PD:0000253 ! T lymphocyte

[Term]
id: PD:0000255
name: Th1
synonym: "T helper 1 cell " RELATED []
synonym: "Th1-type cells" EXACT []
xref: CL:0000545
is_a: ID:0000847 ! helper T lymphocyte

[Term]
id: PD:0000256
name: Th2
synonym: "T helper 2 cell " RELATED []
xref: CL:0000546
is_a: ID:0000847 ! helper T lymphocyte

[Term]
id: PD:0000257
name: cytolytic T cell
is_a: PD:0000253 ! T lymphocyte

[Term]
id: PD:0000258
name: CD4+ T cell
xref: CL:0000492
is_a: PD:0000253 ! T lymphocyte

[Term]
id: PD:0000259
name: CD8+ T cell
xref: CL:0000919
is_a: PD:0000253 ! T lymphocyte

[Term]
id: PD:0000260
name: natural killer T cell
synonym: "NK T cell" EXACT []
xref: CL:0000623
is_a: PD:0000253 ! T lymphocyte

[Term]
id: PD:0000261
name: Th0
synonym: "naive T cell " RELATED []
xref: CL:0000895
is_a: ID:0000847 ! helper T lymphocyte

[Term]
id: PD:0000262
name: CD3+ T cell
is_a: PD:0000253 ! T lymphocyte

[Term]
id: PD:0000263
name: Th3
synonym: "T helper 3 cell " RELATED []
is_a: ID:0000847 ! helper T lymphocyte

[Term]
id: PD:0000264
name: Th17
synonym: "T helper 17 cell " RELATED []
xref: CL:0000899
is_a: ID:0000847 ! helper T lymphocyte

[Term]
id: PD:0000265
name: Th2-like lymphocyte
is_a: PD:0000253 ! T lymphocyte

[Term]
id: PD:0000266
name: B lymphocyte
synonym: "B cells " RELATED []
synonym: "B-lymphocyte" EXACT []
xref: CL:0000236
is_a: PD:0000231 ! antibody-producing cell
is_a: PD:0000252 ! lymphocyte

[Term]
id: PD:0000267
name: cytolytic B cell
is_a: PD:0000266 ! B lymphocyte

[Term]
id: PD:0000269
name: lymphoid cell
is_a: PD:0000252 ! lymphocyte

[Term]
id: PD:0000270
name: blood platelet
xref: CL:0000233
is_a: ID:0001094 ! platelets

[Term]
id: PD:0000271
name: erythrocyte
xref: CL:0000232
is_a: PD:0000241 ! blood cell

[Term]
id: PD:0000272
name: ghost-cell
xref: CL:0000233
is_a: PD:0000271 ! erythrocyte

[Term]
id: PD:0000273
name: hemocyte
xref: CL:000387
is_a: PD:0000241 ! blood cell

[Term]
id: PD:0000274
name: cementum cell
is_a: PD:0000230 ! cell

[Term]
id: PD:0000275
name: cementoblast
xref: CL:00000061
xref: FMA:63002
is_a: PD:0000274 ! cementum cell

[Term]
id: PD:0000276
name: cementoclast
is_a: PD:0000274 ! cementum cell

[Term]
id: PD:0000277
name: connective tissue cell
is_a: PD:0000230 ! cell
relationship: RO:0000019 ID:0000018 ! 2 inflammation in gingiva

[Term]
id: PD:0000278
name: fibroblast
xref: CL:0000057
xref: FMA:63877
is_a: PD:0000277 ! connective tissue cell
relationship: RO:0000019 GO:0045453 ! 4 bone resorption
relationship: RO:0000019 ID:0000050 ! 2 medical treatment for inflammation
relationship: RO:0000019 PD:0000519 ! fibrosis

[Term]
id: PD:0000279
name: fibroblast [gingiva]
synonym: "GFB " RELATED []
synonym: "gingival fibroblast " RELATED []
xref: CL:00000057
is_a: PD:0000278 ! fibroblast
relationship: RO:0000003 ID:0000048 ! prevention of osteoclastgenesis by OPG
relationship: RO:0000019 ID:0000018 ! 2 inflammation in gingiva
relationship: RO:0000019 ID:0000025 ! increased expression of RANKL on B lymphocyte
relationship: RO:0000019 ID:0000026 ! increased expression of RANKL on T lymphocyte
relationship: RO:0000019 ID:0000049 ! 3 medical treatment for pathological bone loss
relationship: RO:0000019 ID:0000068 ! increased expression of RANKL on fibroblast

[Term]
id: PD:0000280
name: fibroblast [cement]
xref: CL:0000057
is_a: PD:0000274 ! cementum cell

[Term]
id: PD:0000281
name: fibroblast [periodontal ligament]
xref: CL:0000057
is_a: PD:0000278 ! fibroblast

[Term]
id: PD:0000282
name: fibroblast [bone]
xref: CL:0002552
is_a: PD:0000236 ! bone marrow cell
relationship: RO:0000019 ID:0000018 ! 2 inflammation in gingiva
relationship: RO:0000019 ID:0000025 ! increased expression of RANKL on B lymphocyte
relationship: RO:0000019 ID:0000026 ! increased expression of RANKL on T lymphocyte

[Term]
id: PD:0000283
name: stromal cell
xref: CL:0000499
xref: FMA:83624
is_a: PD:0000277 ! connective tissue cell

[Term]
id: PD:0000284
name: macrophage
xref: CL:0000235
is_a: PD:0000277 ! connective tissue cell
union_of: PD:0000513 ! endocytosis
relationship: RO:0000019 GO:0006909 ! phagocytosis
relationship: RO:0000019 GO:0045453 ! 4 bone resorption
relationship: RO:0000019 ID:0000025 ! increased expression of RANKL on B lymphocyte
relationship: RO:0000019 ID:0000068 ! increased expression of RANKL on fibroblast
relationship: RO:0000019 PD:0000513 ! endocytosis
relationship: RO:0000019 PD:0000534 ! inflammation

[Term]
id: PD:0000285
name: bone marrow macrophage
synonym: "BMM" EXACT []
xref: CL:0002476
is_a: ID:0000817 ! macrophage
is_a: PD:0000284 ! macrophage

[Term]
id: PD:0000286
name: osteoclast
synonym: "OC" EXACT []
synonym: "Osteoclast" EXACT []
synonym: "osteoclastic" EXACT []
synonym: "osteoclastic cell" EXACT []
xref: CL:0000092
xref: FMA:66781
is_a: ID:0000817 ! macrophage
is_a: PD:0000284 ! macrophage
relationship: RO:0000003 ID:0000048 ! prevention of osteoclastgenesis by OPG
relationship: RO:0000019 ID:0000018 ! 2 inflammation in gingiva
relationship: RO:0000019 ID:0000024 ! increased expression of RANKL on osteoblast
relationship: RO:0000019 ID:0000049 ! 3 medical treatment for pathological bone loss

[Term]
id: PD:0000289
name: macrophage-like cell
is_a: ID:0000817 ! macrophage
is_a: PD:0000284 ! macrophage

[Term]
id: PD:0000290
name: odontoblast
xref: CL:0000060
xref: FMA:62999
is_a: PD:0000277 ! connective tissue cell

[Term]
id: PD:0000291
name: epithelial cell
xref: CL:0000066
xref: FMA:66768
is_a: PD:0000230 ! cell
relationship: RO:0000019 ID:0000018 ! 2 inflammation in gingiva

[Term]
id: PD:0000295
name: myeloid cell
xref: CL:0000763
xref: FMA:70339
is_a: PD:0000230 ! cell
relationship: RO:0000019 ID:0000018 ! 2 inflammation in gingiva

[Term]
id: PD:0000296
name: promyeloid cell
is_a: PD:0000295 ! myeloid cell

[Term]
id: PD:0000297
name: phagocyte
xref: CL:0000234
xref: FMA:83806
is_a: PD:0000230 ! cell
relationship: RO:0000019 GO:0006909 ! phagocytosis
relationship: RO:0000019 GO:0045453 ! 4 bone resorption
relationship: RO:0000019 ID:0000018 ! 2 inflammation in gingiva
relationship: RO:0000019 ID:0000093 ! 3-1 invasion of bacteria to soft tissue

[Term]
id: PD:0000298
name: mononuclear phagocyte
xref: CL:0000113
xref: FMA:84189
is_a: PD:0000297 ! phagocyte

[Term]
id: PD:0000299
name: stem cell
xref: CL:0000034
xref: FMA:63368
is_a: PD:0000230 ! cell
relationship: RO:0000019 ID:0000049 ! 3 medical treatment for pathological bone loss

[Term]
id: PD:0000300
name: mesenchymal stem cell
xref: CL:0000586
is_a: PD:0000299 ! stem cell

[Term]
id: PD:0000301
name: living organism
is_a: BFO:0000030 ! object

[Term]
id: PD:0000302
name: microorganism
is_a: PD:0000301 ! living organism
relationship: PD:0100005 GO:0044399 ! 1 multi-species biofilm formation
relationship: RO:0000019 GO:0044399 ! 1 multi-species biofilm formation
relationship: RO:0000019 ID:0000093 ! 3-1 invasion of bacteria to soft tissue

[Term]
id: PD:0000303
name: virus
is_a: PD:0000302 ! microorganism

[Term]
id: PD:0000304
name: Haemophilus aphrophailus
xref: Taxonomy:732
is_a: PD:0000303 ! virus

[Term]
id: PD:0000305
name: Haemophilus influenzae
xref: Taxonomy:727
is_a: PD:0000303 ! virus

[Term]
id: PD:0000306
name: fungus
is_a: PD:0000302 ! microorganism

[Term]
id: PD:0000307
name: Candida albicans
xref: Taxonomy:5476
is_a: PD:0000306 ! fungus

[Term]
id: PD:0000308
name: bacteria
is_a: PD:0000302 ! microorganism
relationship: RO:0000019 ID:0001102 ! 3-2 invasion of bacteria to cardio-vascular system

[Term]
id: PD:0000309
name: gram-negative bacteria
synonym: "Gram-negative bacteria" EXACT []
synonym: "Gram-negative bacterial" EXACT []
is_a: PD:0000308 ! bacteria

[Term]
id: PD:0000310
name: Aggregatibacter actinomycetemcomitans
synonym: "A. actinomycetemcomitans" EXACT []
synonym: "Actinobacillus actinomycetemcomitans" EXACT []
xref: Taxonomy:714
is_a: PD:0000309 ! gram-negative bacteria

[Term]
id: PD:0000311
name: Aggregatibacter actinomycetemcomitanssY4
synonym: "A. actinomycetemcomitans Y4" EXACT []
synonym: "Actinobacillus actinomycetemcomitans" EXACT []
is_a: PD:0000310 ! Aggregatibacter actinomycetemcomitans

[Term]
id: PD:0000312
name: Porphyromonas gingivalis
synonym: "Bacteroides gingivalis" EXACT []
synonym: "P. gingivalis" EXACT []
synonym: "P.g." EXACT []
xref: Taxonomy:837
is_a: PD:0000309 ! gram-negative bacteria

[Term]
id: PD:0000313
name: ATCC 53977
is_a: PD:0000312 ! Porphyromonas gingivalis

[Term]
id: PD:0000314
name: Tannerella forsythia
synonym: "Tannerella forsythensis" EXACT []
xref: Taxonomy:28112
is_a: PD:0000309 ! gram-negative bacteria

[Term]
id: PD:0000315
name: Actinobacillus israelii
is_a: PD:0000309 ! gram-negative bacteria

[Term]
id: PD:0000316
name: Escherichia coli
xref: Taxonomy:562
is_a: PD:0000309 ! gram-negative bacteria

[Term]
id: PD:0000317
name: Salmonella typhimurium
xref: Taxonomy:90371
is_a: PD:0000309 ! gram-negative bacteria

[Term]
id: PD:0000318
name: Campylobacter rectus
synonym: "Wolinella recta" EXACT []
xref: Taxonomy:203
is_a: PD:0000309 ! gram-negative bacteria

[Term]
id: PD:0000319
name: Fusobacterium nucleatum
xref: Taxonomy:851
is_a: PD:0000309 ! gram-negative bacteria

[Term]
id: PD:0000320
name: Streptococcus gordonii
xref: Taxonomy:1302
is_a: PD:0000309 ! gram-negative bacteria

[Term]
id: PD:0000321
name: Bacteroides forsythus
synonym: "Tannerella foorsythus " RELATED []
xref: Taxonomy:28112
is_a: PD:0000309 ! gram-negative bacteria

[Term]
id: PD:0000322
name: Bacteroides nodosus
synonym: "Dichelobacter nodosus " RELATED []
xref: Taxonomy:870
is_a: PD:0000309 ! gram-negative bacteria

[Term]
id: PD:0000323
name: Bacteroides intermedius
synonym: "Prevotell intermedius " RELATED []
xref: Taxonomy:28131
is_a: PD:0000309 ! gram-negative bacteria

[Term]
id: PD:0000324
name: Bacteroides melaninogenicus
is_a: PD:0000309 ! gram-negative bacteria

[Term]
id: PD:0000325
name: Campylobacter gracilis
xref: Taxonomy:824
is_a: PD:0000309 ! gram-negative bacteria

[Term]
id: PD:0000326
name: Campylobacter showae
xref: Taxonomy :204
is_a: PD:0000309 ! gram-negative bacteria

[Term]
id: PD:0000327
name: Campylobacter sputorum
xref: Taxonomy:206
is_a: PD:0000309 ! gram-negative bacteria

[Term]
id: PD:0000328
name: Eikenella corrodens
xref: Taxonomy:539
is_a: PD:0000309 ! gram-negative bacteria

[Term]
id: PD:0000329
name: Eikenella corrodens 1073-R
synonym: "EcR" EXACT []
is_a: PD:0000328 ! Eikenella corrodens

[Term]
id: PD:0000330
name: Eubacterium brachy
xref: Taxonomy:35517
is_a: PD:0000309 ! gram-negative bacteria

[Term]
id: PD:0000332
name: Prevotella loescheii
is_a: PD:0000309 ! gram-negative bacteria

[Term]
id: PD:0000333
name: Bacillus vincentii
is_a: PD:0000309 ! gram-negative bacteria

[Term]
id: PD:0000334
name: Borrelia vincentii
is_a: PD:0000309 ! gram-negative bacteria

[Term]
id: PD:0000335
name: Prevotella intermedia
xref: Taxonomy:28131
is_a: PD:0000309 ! gram-negative bacteria

[Term]
id: PD:0000336
name: Pseudomonas aeruginosa
xref: taxonomy:287
is_a: PD:0000309 ! gram-negative bacteria

[Term]
id: PD:0000337
name: Bacteroides pneumosintes
synonym: "Dialister pneumosintes " RELATED []
xref: Taxonomy:39950
is_a: PD:0000309 ! gram-negative bacteria

[Term]
id: PD:0000338
name: Capnocytophaga gingivalis
xref: Taxonomy:1017
is_a: PD:0000309 ! gram-negative bacteria

[Term]
id: PD:0000339
name: Capnocytophaga ochracea
xref: Taxonomy:1018
is_a: PD:0000309 ! gram-negative bacteria

[Term]
id: PD:0000341
name: gram-positive bacteria
is_a: PD:0000308 ! bacteria

[Term]
id: PD:0000342
name: Actinomyces naeslundii
xref: Taxonomy:1655
is_a: PD:0000341 ! gram-positive bacteria

[Term]
id: PD:0000343
name: Actinomyces odontolyticus
xref: Taxonomy:1660
is_a: PD:0000341 ! gram-positive bacteria

[Term]
id: PD:0000344
name: Bacteroides asaccharolyticus
is_a: PD:0000341 ! gram-positive bacteria

[Term]
id: PD:0000345
name: Prevotella  bivius
synonym: "Bacteroides bivius " RELATED []
xref: Taxonomy:28125
is_a: PD:0000341 ! gram-positive bacteria

[Term]
id: PD:0000346
name: Prevotella oralis
synonym: "Bacteroides oralis" RELATED []
xref: Taxonomy:291344
is_a: PD:0000341 ! gram-positive bacteria

[Term]
id: PD:0000347
name: Actinomyces viscosus
xref: Taxonomy:1656
is_a: PD:0000341 ! gram-positive bacteria

[Term]
id: PD:0000348
name: Actynomyces israelii
xref: Taxonomy:1659
is_a: PD:0000341 ! gram-positive bacteria

[Term]
id: PD:0000349
name: Peptostreptococcus anaerobius
xref: Taxonomy:1261
is_a: PD:0000341 ! gram-positive bacteria

[Term]
id: PD:0000350
name: Corynebacterium diphtheriae
is_a: PD:0000341 ! gram-positive bacteria

[Term]
id: PD:0000351
name: Peptostreptococcus micros
synonym: "Parvimonas micros " RELATED []
xref: Taxonomy:330033
is_a: PD:0000341 ! gram-positive bacteria

[Term]
id: PD:0000352
name: Staphylococcus intermedius
xref: Taxonomy:1285
is_a: PD:0000341 ! gram-positive bacteria

[Term]
id: PD:0000353
name: Lactobacillus minutus
synonym: "Atopobium minutus " RELATED []
xref: Taxonomy:1381
is_a: PD:0000341 ! gram-positive bacteria

[Term]
id: PD:0000354
name: Listeria monocytogenes
xref: Taxonomy:1639
is_a: PD:0000341 ! gram-positive bacteria

[Term]
id: PD:0000355
name: Streptococcus sanguis
xref: Taxonomy:1305
is_a: PD:0000341 ! gram-positive bacteria

[Term]
id: PD:0000356
name: Streptococcus sanguis 1
is_a: PD:0000355 ! Streptococcus sanguis

[Term]
id: PD:0000357
name: Streptococcus sanguis 2
is_a: PD:0000355 ! Streptococcus sanguis

[Term]
id: PD:0000358
name: Staphylococcus epidermis
xref: Taxonomy:1282
is_a: PD:0000341 ! gram-positive bacteria

[Term]
id: PD:0000359
name: Streptococcus anginosus
xref: Taxonomy:1328
is_a: PD:0000341 ! gram-positive bacteria

[Term]
id: PD:0000360
name: Veillonella parvula
xref: Taxonomy:29466
is_a: PD:0000341 ! gram-positive bacteria

[Term]
id: PD:0000361
name: Mycobacterium tuberculosis
xref: Taxonomy:1773
is_a: PD:0000341 ! gram-positive bacteria

[Term]
id: PD:0000362
name: Enterococcus faecalis
synonym: "E. faecalis" EXACT []
xref: Taxonomy:1351
is_a: PD:0000341 ! gram-positive bacteria

[Term]
id: PD:0000363
name: oral spirochete
is_a: PD:0000302 ! microorganism

[Term]
id: PD:0000364
name: Treponema denticola
synonym: "T. denticola" EXACT []
synonym: "T.d." EXACT []
xref: Taxonomy:158
is_a: PD:0000363 ! oral spirochete

[Term]
id: PD:0000365
name: Tp92
synonym: "Treponema pallidum antigen" EXACT []
is_a: PD:0000364 ! Treponema denticola

[Term]
id: PD:0000366
name: Treponema lecithinolyticum
synonym: "T. lecithinolyticum" EXACT []
xref: Taxonomy:53418
is_a: PD:0000363 ! oral spirochete

[Term]
id: PD:0000367
name: Treponema socranskii
synonym: "T. socranskii" EXACT []
xref: Taxonomy:53419
is_a: PD:0000363 ! oral spirochete

[Term]
id: PD:0000368
name: Treponema maltophilum
synonym: "T. maltophilum" EXACT []
xref: Taxonomy:51160
is_a: PD:0000363 ! oral spirochete

[Term]
id: PD:0000369
name: Prevotella nigrescens
synonym: "P. nigrescens" EXACT []
xref: Taxonomy:28133
is_a: PD:0000363 ! oral spirochete

[Term]
id: PD:0000370
name: Borrelia burgdorferi
xref: Taxonomy:139
is_a: PD:0000363 ! oral spirochete

[Term]
id: PD:0000371
name: human
is_a: PD:0000301 ! living organism

[Term]
id: PD:0000372
name: cell part
is_a: BFO:0000030 ! object

[Term]
id: PD:0000373
name: extracellular part
is_a: PD:0000372 ! cell part

[Term]
id: PD:0000374
name: extracellular matrix
is_a: PD:0000373 ! extracellular part

[Term]
id: PD:0000375
name: iIntracellular part
xref: FMA:70022
is_a: PD:0000372 ! cell part

[Term]
id: PD:0000376
name: cytoplasm
xref: CL:0005737
xref: FMA:66835
is_a: PD:0000375 ! iIntracellular part

[Term]
id: PD:0000377
name: organism aggregate
is_a: BFO:0000027 ! object aggregate

[Term]
id: PD:0000378
name: biofilm microorganism
is_a: PD:0000377 ! organism aggregate

[Term]
id: PD:0000379
name: periodontal pathogen microorganism
is_a: PD:0000377 ! organism aggregate

[Term]
id: PD:0000381
name: hemic and immune system
is_a: OGMS:0000087 ! extended organism

[Term]
id: PD:0000382
name: immune system
is_a: PD:0000381 ! hemic and immune system

[Term]
id: PD:0000383
name: bone marrow
xref: EFO:0000868
xref: FMA:9608
is_a: PD:0000382 ! immune system

[Term]
id: PD:0000384
name: blood
xref: FMA:9670
is_a: PD:0000381 ! hemic and immune system

[Term]
id: PD:0000385
name: peripheral blood
is_a: PD:0000384 ! blood

[Term]
id: PD:0000386
name: musculoskeletal system
is_a: OGMS:0000087 ! extended organism

[Term]
id: PD:0000387
name: skeleton
xref: FMA:23875
is_a: PD:0000386 ! musculoskeletal system

[Term]
id: PD:0000388
name: bone
synonym: "osseous" EXACT []
xref: EFO:0000298
xref: FMA:30317
is_a: PD:0000387 ! skeleton

[Term]
id: PD:0000389
name: bone matrix
is_a: PD:0000388 ! bone

[Term]
id: PD:0000390
name: calvarium
synonym: "skull" EXACT []
is_a: PD:0000388 ! bone

[Term]
id: PD:0000391
name: mandible
xref: EFO:0001965
xref: FMA:52748
is_a: PD:0000390 ! calvarium

[Term]
id: PD:0000392
name: maxilla
xref: FMA:9711
is_a: PD:0000390 ! calvarium

[Term]
id: PD:0000393
name: supraoccipital bone
is_a: PD:0000388 ! bone

[Term]
id: PD:0000394
name: ivory
is_a: PD:0000387 ! skeleton

[Term]
id: PD:0000395
name: stomatognathic system
is_a: OGMS:0000087 ! extended organism

[Term]
id: PD:0000396
name: dentition
xref: FMA:75150
is_a: PD:0000395 ! stomatognathic system

[Term]
id: PD:0000397
name: tissue
is_a: OGMS:0000087 ! extended organism

[Term]
id: PD:0000398
name: periodontium
synonym: "periodontal" EXACT []
synonym: "periodontal tissue" EXACT []
xref: FMA:56665
is_a: PD:0000397 ! tissue
relationship: RO:0000008 GO:0045453 ! 4 bone resorption

[Term]
id: PD:0000399
name: periodontal tissue
is_a: PD:0000398 ! periodontium
relationship: RO:0000008 PD:0000549 ! Periodontal Regeneration Therapy

[Term]
id: PD:0000400
name: gingiva
synonym: "gingival" EXACT []
synonym: "interdental papilla" EXACT []
xref: FMA:59762
is_a: PD:0000399 ! periodontal tissue
relationship: RO:0000008 GO:0006909 ! phagocytosis
relationship: RO:0000008 ID:0000050 ! 2 medical treatment for inflammation
relationship: RO:0000008 ID:0000093 ! 3-1 invasion of bacteria to soft tissue
relationship: RO:0000008 PD:0000492 ! mitogenactivated protein kinasescascade
relationship: RO:0000008 PD:0000534 ! inflammation

[Term]
id: PD:0000401
name: gingival tissue
synonym: "gingival" EXACT []
synonym: "gingivalis" EXACT []
is_a: PD:0000400 ! gingiva
relationship: RO:0000008 ID:0000018 ! 2 inflammation in gingiva

[Term]
id: PD:0000402
name: connective tissue
xref: FMA:9640
is_a: PD:0000401 ! gingival tissue

[Term]
id: PD:0000403
name: collagen [gingival tissue]
xref: FMA:3891
is_a: PD:0000402 ! connective tissue

[Term]
id: PD:0000404
name: collagen type 3s[gingival tissue]
synonym: "COL3" EXACT []
synonym: "type 3 collagen" EXACT []
is_a: PD:0000403 ! collagen [gingival tissue]

[Term]
id: PD:0000405
name: collagen type 1 [gingival tissue]
synonym: "COL1" EXACT []
synonym: "type 1 collagen" EXACT []
xref: FMA:63892
is_a: PD:0000403 ! collagen [gingival tissue]

[Term]
id: PD:0000406
name: collagen type 1A1s(gingival tissue)
synonym: "COL1A1" EXACT []
is_a: PD:0000405 ! collagen type 1 [gingival tissue]

[Term]
id: PD:0000407
name: collagen type 1A2s(gingival tissue)
synonym: "COL1A2" EXACT []
is_a: PD:0000405 ! collagen type 1 [gingival tissue]

[Term]
id: PD:0000408
name: collagen type 4s[gingival tissue]
synonym: "COL4" EXACT []
is_a: PD:0000403 ! collagen [gingival tissue]

[Term]
id: PD:0000409
name: collagen type 5s[gingival tissue]
synonym: "COL5" EXACT []
is_a: PD:0000403 ! collagen [gingival tissue]

[Term]
id: PD:0000410
name: collagen type 7s[gingival tissue]
synonym: "COL7" EXACT []
is_a: PD:0000403 ! collagen [gingival tissue]

[Term]
id: PD:0000411
name: collagen type 11 [gingival tissue]
synonym: "COL11" EXACT []
is_a: PD:0000403 ! collagen [gingival tissue]

[Term]
id: PD:0000412
name: collagen type 2s[gingival tissue]
synonym: "COL2" EXACT []
is_a: PD:0000403 ! collagen [gingival tissue]

[Term]
id: PD:0000413
name: collagen type 6s[gingival tissue]
synonym: "COL6" EXACT []
is_a: PD:0000403 ! collagen [gingival tissue]

[Term]
id: PD:0000414
name: collagen type 12 [gingival tissue]
synonym: "COL12" EXACT []
is_a: PD:0000403 ! collagen [gingival tissue]

[Term]
id: PD:0000415
name: collagen type 19s[gingival tissue]
synonym: "COL19" EXACT []
is_a: PD:0000403 ! collagen [gingival tissue]

[Term]
id: PD:0000416
name: elastin
xref: FMA:67303
xref: PR:00000703
is_a: PD:0000402 ! connective tissue

[Term]
id: PD:0000417
name: gelatin
is_a: PD:0000402 ! connective tissue

[Term]
id: PD:0000418
name: connective tissue phenotype
is_a: PD:0000402 ! connective tissue

[Term]
id: PD:0000419
name: tryptase
is_a: PD:0000418 ! connective tissue phenotype

[Term]
id: PD:0000420
name: chymase
is_a: PD:0000418 ! connective tissue phenotype

[Term]
id: PD:0000421
name: fibrillin
is_a: PD:0000402 ! connective tissue

[Term]
id: PD:0000422
name: fibrillin-1
xref: PR:000007362
is_a: PD:0000421 ! fibrillin

[Term]
id: PD:0000423
name: epithelium
xref: FMA:9639
is_a: PD:0000401 ! gingival tissue
relationship: RO:0000008 GO:0044399 ! 1 multi-species biofilm formation

[Term]
id: PD:0000424
name: gingival crevicular fluid
synonym: "GCF" EXACT []
is_a: PD:0000400 ! gingiva

[Term]
id: PD:0000425
name: periodontal ligament
synonym: "PDL" EXACT []
is_a: PD:0000399 ! periodontal tissue
relationship: RO:0000008 ID:0000093 ! 3-1 invasion of bacteria to soft tissue
relationship: RO:0000008 PD:0000534 ! inflammation

[Term]
id: PD:0000426
name: periodontal ligament fibroblast
xref: CL:0000057
is_a: PD:0000425 ! periodontal ligament

[Term]
id: PD:0000427
name: oxytalan fiber
is_a: PD:0000425 ! periodontal ligament

[Term]
id: PD:0000428
name: collagen [periodontal ligament]
xref: FMA:67303
is_a: PD:0000425 ! periodontal ligament

[Term]
id: PD:0000429
name: Sharpey's fibers
is_a: PD:0000428 ! collagen [periodontal ligament]

[Term]
id: PD:0000430
name: elastin [periodontal ligament]
is_a: PD:0000425 ! periodontal ligament

[Term]
id: PD:0000431
name: alveolar bone
synonym: "alveolar" EXACT []
is_a: PD:0000399 ! periodontal tissue
relationship: RO:0000008 GO:0006909 ! phagocytosis
relationship: RO:0000008 ID:0000049 ! 3 medical treatment for pathological bone loss
relationship: RO:0000008 ID:0000050 ! 2 medical treatment for inflammation
relationship: RO:0000008 PD:0000534 ! inflammation

[Term]
id: PD:0000436
name: dental cementum
xref: FMA:55630
is_a: PD:0000399 ! periodontal tissue
relationship: RO:0000008 GO:0044399 ! 1 multi-species biofilm formation

[Term]
id: PD:0000437
name: cementocyte
xref: FMA:63003
is_a: PD:0000436 ! dental cementum

[Term]
id: PD:0000438
name: collagen [cementum]
xref: FMA:63891
is_a: PD:0000436 ! dental cementum

[Term]
id: PD:0000439
name: vascular tissue
is_a: PD:0000397 ! tissue

[Term]
id: PD:0000440
name: visceral adipose tissue
is_a: PD:0000397 ! tissue

[Term]
id: PD:0000441
name: enamel
xref: FMA:55629
is_a: PD:0000397 ! tissue
relationship: RO:0000008 GO:0044399 ! 1 multi-species biofilm formation

[Term]
id: PD:0000442
name: amelogenin
is_a: PD:0000441 ! enamel

[Term]
id: PD:0000443
name: enamelin
is_a: PD:0000441 ! enamel

[Term]
id: PD:0000444
name: endothelium
xref: EFO:0002548
xref: FMA:63916
is_a: PD:0000397 ! tissue

[Term]
id: PD:0000445
name: molecule aggregate
is_a: BFO:0000027 ! object aggregate
relationship: PD:0100005 ID:0000049 ! 3 medical treatment for pathological bone loss

[Term]
id: PD:0000446
name: pathway
synonym: "signaling" EXACT []
synonym: "signaling pathway" EXACT []
is_a: PD:0000445 ! molecule aggregate

[Term]
id: PD:0000447
name: metabolism pathway
is_a: PD:0000446 ! pathway

[Term]
id: PD:0000448
name: plasminogen-dependent pathway
is_a: PD:0000447 ! metabolism pathway

[Term]
id: PD:0000449
name: phosphatidylinositide pathway
is_a: PD:0000447 ! metabolism pathway

[Term]
id: PD:0000450
name: lipoxin-mediated pathway
is_a: PD:0000447 ! metabolism pathway

[Term]
id: PD:0000451
name: phosphatidylcholine pathway
is_a: PD:0000447 ! metabolism pathway

[Term]
id: PD:0000452
name: lipoxygenase pathway
is_a: PD:0000451 ! phosphatidylcholine pathway

[Term]
id: PD:0000453
name: 15-lipoxygenase-initiated pathway
is_a: PD:0000447 ! metabolism pathway

[Term]
id: PD:0000454
name: lipid mediator pathway
is_a: PD:0000447 ! metabolism pathway

[Term]
id: PD:0000455
name: drug development pathway
is_a: PD:0000446 ! pathway

[Term]
id: PD:0000456
name: immune system pathway
is_a: PD:0000446 ! pathway

[Term]
id: PD:0000457
name: toll-like receptor signaling pathway
is_a: PD:0000456 ! immune system pathway

[Term]
id: PD:0000458
name: Th1 and Th17 pathway
is_a: PD:0000456 ! immune system pathway

[Term]
id: PD:0000459
name: IL-6 signaling pathway
is_a: PD:0000456 ! immune system pathway

[Term]
id: PD:0000460
name: matrix metalloproteinasespathway
synonym: "MMP" EXACT []
is_a: PD:0000456 ! immune system pathway

[Term]
id: PD:0000461
name: PMN-serine proteinase pathway
is_a: PD:0000456 ! immune system pathway

[Term]
id: PD:0000462
name: LX biosynthetic pathway
is_a: PD:0000456 ! immune system pathway

[Term]
id: PD:0000463
name: proinflammatory pathway
is_a: PD:0000456 ! immune system pathway

[Term]
id: PD:0000464
name: COX2-dependent pathway
is_a: PD:0000456 ! immune system pathway

[Term]
id: PD:0000465
name: lipoxygenase - dependent pathway
synonym: "LO" EXACT []
is_a: PD:0000456 ! immune system pathway

[Term]
id: PD:0000466
name: complement
is_a: PD:0000445 ! molecule aggregate

[Term]
id: PD:0000467
name: major histocompatibility complex
synonym: "MHC" EXACT []
is_a: PD:0000445 ! molecule aggregate

[Term]
id: PD:0000468
name: inflammatory infiltrate
synonym: "inflammatory cell infiltrate" EXACT []
is_a: PD:0000445 ! molecule aggregate

[Term]
id: PD:0000469
name: molecule
is_a: BFO:0000030 ! object

[Term]
id: PD:0000470
name: bacterial molecule
is_a: PD:0000469 ! molecule
relationship: PD:0100005 ID:0000018 ! 2 inflammation in gingiva
relationship: RO:0000019 GO:0044399 ! 1 multi-species biofilm formation

[Term]
id: PD:0000471
name: human molecule
is_a: PD:0000469 ! molecule
relationship: PD:0100005 GO:0045453 ! 4 bone resorption

[Term]
id: PD:0000472
name: medical material
is_a: BFO:0000030 ! object

[Term]
id: PD:0000473
name: regenerative dentals material
is_a: PD:0000472 ! medical material
relationship: PD:0100005 ID:0000049 ! 3 medical treatment for pathological bone loss
relationship: PD:0100005 PD:0000549 ! Periodontal Regeneration Therapy

[Term]
id: PD:0000474
name: enamel matrix derivative
synonym: "EMD" EXACT []
is_a: PD:0000473 ! regenerative dentals material

[Term]
id: PD:0000475
name: platelet-rich plasma
synonym: "PRP" EXACT []
is_a: PD:0000473 ! regenerative dentals material

[Term]
id: PD:0000476
name: guided tissue regeneration membrane
is_a: PD:0000473 ! regenerative dentals material

[Term]
id: PD:0000477
name: expanded polytetrafluoroethylenes(Gore-Tex Periodontal Material, GTPM)
synonym: "e-PTFE membrane" EXACT []
is_a: PD:0000476 ! guided tissue regeneration membrane

[Term]
id: PD:0000478
name: atelocollagen membrane
is_a: PD:0000476 ! guided tissue regeneration membrane

[Term]
id: PD:0000479
name: high molecular compound membrane
is_a: PD:0000476 ! guided tissue regeneration membrane

[Term]
id: PD:0000480
name: guided bone regeneration material
synonym: "GBR" EXACT []
is_a: PD:0000473 ! regenerative dentals material

[Term]
id: PD:0000481
name: bone graft material
is_a: PD:0000480 ! guided bone regeneration material

[Term]
id: PD:0000482
name: calcium sulfate
is_a: PD:0000481 ! bone graft material

[Term]
id: PD:0000483
name: hydroxyapatite
is_a: PD:0000481 ! bone graft material

[Term]
id: PD:0000492
name: mitogenactivated protein kinasescascade
synonym: "MAPK" EXACT []
xref: PubMed:16584351
xref: PubMed:17214641
xref: PubMed:17241169
xref: PubMed:17328240
xref: PubMed:19961386
xref: PubMed:21615409
relationship: RO:0000019 GO:0045453 ! 4 bone resorption

[Term]
id: PD:0000493
name: p38 MAPK pathway
is_a: PD:0000492 ! mitogenactivated protein kinasescascade

[Term]
id: PD:0000494
name: MKK3-p38 MAPK pathway
is_a: PD:0000492 ! mitogenactivated protein kinasescascade

[Term]
id: PD:0000495
name: MKK3 p38 pathway
is_a: PD:0000492 ! mitogenactivated protein kinasescascade

[Term]
id: PD:0000496
name: MKK3-p38 MAP pathway
is_a: PD:0000492 ! mitogenactivated protein kinasescascade

[Term]
id: PD:0000497
name: MKK3-p38 pathway
is_a: PD:0000492 ! mitogenactivated protein kinasescascade

[Term]
id: PD:0000498
name: p38 and ERK-5 cscade
is_a: PD:0000492 ! mitogenactivated protein kinasescascade

[Term]
id: PD:0000501
name: immune response
synonym: "immunity" EXACT []
relationship: RO:0000019 ID:0000018 ! 2 inflammation in gingiva

[Term]
id: PD:0000502
name: cytotoxicity process
xref: PubMed:2659510
is_a: PD:0000501 ! immune response

[Term]
id: PD:0000503
name: cell-mediated immune response
synonym: "CMI" EXACT []
xref: PubMed:12907693
xref: PubMed:18719207
xref: PubMed:9825224
is_a: PD:0000501 ! immune response

[Term]
id: PD:0000504
name: acquired immune response
xref: PubMed:11501886
xref: PubMed:12060962
xref: PubMed:12907693
xref: PubMed:16277574
xref: PubMed:18719207
xref: PubMed:20714814
is_a: PD:0000501 ! immune response

[Term]
id: PD:0000505
name: innate immune response
synonym: "innate immune" EXACT []
xref: PubMed:11411072
xref: PubMed:12060962
xref: PubMed:15107058
xref: PubMed:16277590
xref: PubMed:22530835
xref: PubMed:2659510
is_a: PD:0000501 ! immune response

[Term]
id: PD:0000507
name: periodontal bone resorption
relationship: RO:0000003 ID:0000067 ! 4-5 destruction of alveolar bone

[Term]
id: PD:0000508
name: alveolar bone resorption
synonym: "alveolar bone loss" EXACT []
is_a: PD:0000507 ! periodontal bone resorption

[Term]
id: PD:0000509
name: alveolar bone destruction
synonym: "alveolar bone loss" EXACT []
is_a: PD:0000507 ! periodontal bone resorption

[Term]
id: PD:0000512
name: calcium influx
relationship: PD:0100005 ID:0000018 ! 2 inflammation in gingiva

[Term]
id: PD:0000513
name: endocytosis
xref: PubMed:11411072
xref: PubMed:16277590
xref: PubMed:16874051
is_a: GO:0006897 ! 2-1 endocytosis

[Term]
id: PD:0000517
name: 3-1-1 bacterial infection
xref: PubMed:10371879
xref: PubMed:10708847
xref: PubMed:10849771
xref: PubMed:11023956
xref: PubMed:11276866
xref: PubMed:11330929
xref: PubMed:11887456
xref: PubMed:11887469
xref: PubMed:11887476
xref: PubMed:12002822
xref: PubMed:12060962
xref: PubMed:12593602
xref: PubMed:12670091
xref: PubMed:1474466
xref: PubMed:15574679
xref: PubMed:15645883
xref: PubMed:15645884
xref: PubMed:15978246
xref: PubMed:16566738
xref: PubMed:16584489
xref: PubMed:16874051
xref: PubMed:16930309
xref: PubMed:16956128
xref: PubMed:18236742
xref: PubMed:18753008
xref: PubMed:1890219
xref: PubMed:1890226
xref: PubMed:19440658
xref: PubMed:19528161
xref: PubMed:19654249
xref: PubMed:20200418
xref: PubMed:20403112
xref: PubMed:20501966
xref: PubMed:21523208
xref: PubMed:22025030
xref: PubMed:2659510
xref: PubMed:333085
xref: PubMed:8707992
xref: PubMed:8910821
xref: PubMed:8910825
xref: PubMed:9105137
xref: PubMed:9672097
xref: PubMed:9722690
xref: PubMed:9825224
xref: PubMed:9844364
relationship: RO:0000003 ID:0000062 ! 1-1 early stage of biofilm formation
relationship: RO:0000003 ID:0000093 ! 3-1 invasion of bacteria to soft tissue

[Term]
id: PD:0000519
name: fibrosis
xref: PubMed:16584489
relationship: RO:0000003 GO:0006897 ! 2-1 endocytosis
relationship: RO:0000019 ID:0000018 ! 2 inflammation in gingiva

[Term]
id: PD:0000520
name: 3-3 bone remodeling
xref: PubMed:10194070
xref: PubMed:11276752
xref: PubMed:12090464
xref: PubMed:12685808
xref: PubMed:16686925
xref: PubMed:16798858
xref: PubMed:17850455
xref: PubMed:18037875
xref: PubMed:18240539
xref: PubMed:18673011
xref: PubMed:19070683
xref: PubMed:19344278
xref: PubMed:20348487
xref: PubMed:20388954
xref: PubMed:22858701
xref: PubMed:3279072
xref: PubMed:7528372
xref: PubMed:797885
xref: PubMed:8263720
xref: PubMed:9527353
xref: PubMed:9672097
relationship: RO:0000003 ID:0000049 ! 3 medical treatment for pathological bone loss

[Term]
id: PD:0000521
name: 3-1 bone formation
xref: PubMed:10194070
xref: PubMed:12090464
xref: PubMed:16798858
xref: PubMed:17850455
xref: PubMed:18037875
xref: PubMed:18240539
xref: PubMed:20348487
xref: PubMed:7528372
xref: PubMed:8263720
relationship: RO:0000003 ID:0000049 ! 3 medical treatment for pathological bone loss

[Term]
id: PD:0000522
name: bone resorption
synonym: "osteoclastic bone destruction" EXACT []
synonym: "osteoclastic resorption" EXACT []
synonym: "osteoclasts resorption" EXACT []
synonym: "resorption of bone" EXACT []
xref: PubMed:16798858
xref: PubMed:18037875
xref: PubMed:18240539
xref: PubMed:3279072
xref: PubMed:7528372
xref: PubMed:8263720
relationship: RO:0000003 ID:0000008 ! 3-2 bone homeostasis
relationship: RO:0000003 PD:0000520 ! 3-3 bone remodeling

[Term]
id: PD:0000523
name: osseointegration
xref: PubMed:11276752
xref: PubMed:12685808
xref: PubMed:9527353
xref: PubMed:9672097
relationship: RO:0000003 PD:0000521 ! 3-1 bone formation
relationship: RO:0000003 PD:0000548 ! 3-4 clinical treatment

[Term]
id: PD:0000524
name: 4-3 osteoclastogenesis
synonym: "osteoclast formation" EXACT []
synonym: "osteoclastogenic" EXACT []
xref: PubMed:10995794
xref: PubMed:11379890
xref: PubMed:15780952
xref: PubMed:16861684
xref: PubMed:16920972
xref: PubMed:16936272
xref: PubMed:18390996
xref: PubMed:18717779
xref: PubMed:18725394
xref: PubMed:20033478
xref: PubMed:20337895
xref: PubMed:20412788
xref: PubMed:21433061
xref: PubMed:21777519
xref: PubMed:22082370
xref: PubMed:22092994
xref: PubMed:22326720
xref: PubMed:22521613
xref: PubMed:23005571
xref: PubMed:23468073
xref: PubMed:23573141
xref: PubMed:23619471
xref: PubMed:23700937
xref: PubMed:24004059
relationship: RO:0000003 GO:0045453 ! 4 bone resorption

[Term]
id: PD:0000525
name: asprin response
xref: PubMed:12562878
xref: PubMed:17850455
relationship: PD:0100005 ID:0000050 ! 2 medical treatment for inflammation

[Term]
id: PD:0000526
name: kinin response
xref: PubMed:7528372
xref: PubMed:9825224
relationship: RO:0000019 ID:0000018 ! 2 inflammation in gingiva

[Term]
id: PD:0000533
name: 2-1 nodule formation
xref: PubMed:16361742
xref: PubMed:17151781
xref: PubMed:18447852
xref: PubMed:21708236
xref: PubMed:21722135
xref: PubMed:22167038
xref: PubMed:22612367
xref: PubMed:22905750
relationship: RO:0000003 ID:0000050 ! 2 medical treatment for inflammation

[Term]
id: PD:0000534
name: inflammation
synonym: "inflammatory response" EXACT []
relationship: RO:0000019 ID:0000018 ! 2 inflammation in gingiva
relationship: RO:0000019 PD:0000501 ! immune response

[Term]
id: PD:0000535
name: chronic inflammatory
xref: PubMed:11887456
xref: PubMed:11887476
xref: PubMed:12005373
xref: PubMed:14971247
xref: PubMed:15656883
xref: PubMed:16277590
xref: PubMed:17197404
xref: PubMed:17720848
xref: PubMed:18173441
xref: PubMed:18653016
xref: PubMed:18673011
xref: PubMed:19344278
xref: PubMed:19824568
xref: PubMed:20501966
xref: PubMed:21323709
xref: PubMed:22057194
xref: PubMed:23066302
xref: PubMed:7528372
xref: PubMed:8910828
xref: PubMed:9567926
xref: PubMed:9825224
is_a: PD:0000534 ! inflammation

[Term]
id: PD:0000541
name: 3-1-4 infiltration
xref: PubMed:9085221
xref: PubMed:9823133
relationship: RO:0000003 ID:0000093 ! 3-1 invasion of bacteria to soft tissue

[Term]
id: PD:0000542
name: 2-2 wound healing
xref: PubMed:10321160
xref: PubMed:11411072
xref: PubMed:14971254
xref: PubMed:16398684
xref: PubMed:16584489
xref: PubMed:16686925
xref: PubMed:16792719
xref: PubMed:17878074
xref: PubMed:18037875
xref: PubMed:19344278
xref: PubMed:23066302
xref: PubMed:24389269
xref: PubMed:8032465
xref: PubMed:8910828
xref: PubMed:8986396
xref: PubMed:9448348
xref: PubMed:9672097
relationship: RO:0000003 ID:0000050 ! 2 medical treatment for inflammation

[Term]
id: PD:0000548
name: 3-4 clinical treatment
xref: PubMed:10833286
xref: PubMed:11168739
xref: PubMed:12745662
xref: PubMed:15295948
xref: PubMed:16956128
xref: PubMed:17761843
xref: PubMed:18240539
xref: PubMed:1890226
xref: PubMed:1934427
xref: PubMed:19344278
xref: PubMed:19723929
xref: PubMed:20348487
xref: PubMed:20388954
xref: PubMed:21059869
xref: PubMed:21261673
xref: PubMed:2177499
xref: PubMed:22845614
xref: PubMed:23880282
xref: PubMed:24298258
xref: PubMed:3054045
xref: PubMed:7978855
xref: PubMed:8408720
xref: PubMed:8604254
xref: PubMed:8796985
xref: PubMed:9297576
xref: PubMed:9672097
relationship: RO:0000003 ID:0000049 ! 3 medical treatment for pathological bone loss

[Term]
id: PD:0000549
name: Periodontal Regeneration Therapy
xref: PubMed:10194070
xref: PubMed:11276752
xref: PubMed:12090464
xref: PubMed:12685808
xref: PubMed:14971254
xref: PubMed:16398684
xref: PubMed:16686925
xref: PubMed:16792719
xref: PubMed:16798858
xref: PubMed:18172700
xref: PubMed:19344278
xref: PubMed:21287824
xref: PubMed:21525691
xref: PubMed:24638842
xref: PubMed:24744392
xref: PubMed:7844752
xref: PubMed:8410614
xref: PubMed:8910828
xref: PubMed:9448348
relationship: RO:0000003 PD:0000548 ! 3-4 clinical treatment

[Term]
id: PD:0000551
name: smoking
xref: PubMed:15736889
xref: PubMed:15978246
xref: PubMed:16451473
xref: PubMed:18673013
xref: PubMed:20149216
xref: PubMed:22092994
xref: PubMed:7844752
xref: PubMed:8707992
xref: PubMed:8910821
xref: PubMed:8910828
xref: PubMed:9161279
xref: PubMed:9672097
xref: PubMed:9722713
xref: PubMed:9844364
is_a: ID:0001149 ! physical process

[Term]
id: PD:0000553
name: occlusion
synonym: "traumatic occlusion" EXACT []
xref: PubMed:9672097
is_a: ID:0001149 ! physical process
relationship: RO:0000017 GO:0045453 ! 4 bone resorption

[Term]
id: PD:0000554
name: acute occlusal trauma
relationship: RO:0000017 PD:0000553 ! occlusion

[Term]
id: PD:0000555
name: chronic occlusal trauma
relationship: RO:0000017 PD:0000553 ! occlusion

[Typedef]
id: PD:0100001
name: (1) comorbidity induced by periodontitis

[Typedef]
id: PD:0100002
name: (2) increased susceptibility to periodontitis by the disease

[Typedef]
id: PD:0100003
name: (3) deteriorated oral care by mental and physical disability

[Typedef]
id: PD:0100004
name: (4) shared biological mechanisms in pathological processes

[Typedef]
id: PD:0100005
name: has_active_agent
is_a: RO:0000021 ! has_agent

[Typedef]
id: PD:0100010
name: has_suppressive_agent
is_a: RO:0000021 ! has_agent

[Typedef]
id: RO:0000003
name: has_part
namespace: RO

[Typedef]
id: RO:0000008
name: located_in
namespace: RO

[Typedef]
id: RO:0000017
name: preceded_by
namespace: RO

[Typedef]
id: RO:0000019
name: has_participant
namespace: RO

[Typedef]
id: RO:0000021
name: has_agent
namespace: RO
